# Supplementary material for: Omics analysis coupled with gene editing revealed potential transporters and regulators related to levoglucosan metabolism efficiency of the engineered Escherichia coli
Source: Biotechnol Biofuels Bioprod. 2022 Jan 11;15:2. doi: 10.1186/s13068-022-02102-4 (PMC8753852; doi:10.1186/s13068-022-02102-4)
Supplement: Supplementary file 1 — Additional file 1. A total of 2749 proteins identified in the study. [file 13068_2022_2102_MOESM1_ESM.xlsx]

## Sheet: Sheet1
#ID	PG.ProteinDescriptions	PG.Genes	Unique peptides	Fru_1-1	Fru_1-2	Fru_1-3	Fru_2-1	Fru_2-2	Fru_2-3	LG_1-1	LG_1-2	LG_1-3	LG_2-1	LG_2-2	LG_2-3
A0A077D8P5	4-alpha-glucanotransferase	malQ	6	254401	225173	283221	332458	374557	309219	325401	367538	309686	253514	225397	276727
A0A0H2UL03	Thiol:disulfide interchange protein	Thiol:disulfide interchange protein	17	2213653	1.93952e+06	2.45677e+06	2.17767e+06	2.45042e+06	2.02469e+06	1915479	2.15638e+06	1.78796e+06	2527218	2.21489e+06	2.74938e+06
A0A140N1P7	Cof-like hydrolase	ECBD_0006	26	1.12865e+06	990139	1.25309e+06	1.08308e+06	1.219e+06	1.00706e+06	857814	966502	804663	838389	737162	912778
A0A140N1Q5	Small heat shock protein IbpA	ibpA	14	23742144	20776948	2.63399e+07	9185483	1.03342e+07	8.53977e+06	5.9839e+06	6.73334e+06	5.57032e+06	10372762	9.07974e+06	1.12814e+07
A0A140N1T3	Transposase IS3/IS911 family protein	ECBD_0058	3	63812.6	58408	71786.6	22761.6	26148.8	21298.3	35758.9	41690.7	40409.2	28657.2	28647	32194.9
A0A140N1U2	Glycoside hydrolase family 31	ECBD_0068	1	4470.89	6484.03	5954.39	4110.83	5166.68	3958.91	6393.43	8654.61	13108.5	5419.7	8314.24	6924.13
A0A140N1Y4	L-threonine 3-dehydrogenase	tdh	26	1.18466e+06	1.03915e+06	1.31523e+06	2.6678e+06	3.00182e+06	2.48036e+06	1175796	1.32423e+06	1.10029e+06	2247733	1.97034e+06	2.44544e+06
A0A140N1Z5	tRNA (cytidine(34)-2'-O)-methyltransferase	trmL	13	351653	310268	391110	282299	318128	262587	291844	329786	278488	298534	264790	325686
A0A140N201	PTS system, mannitol-specific IIC subunit	ECBD_0129	26	547076	481263	607907	1.10577e+06	1.24453e+06	1.02815e+06	761680	858351	715289	661662	582526	720587
A0A140N210	Selenocysteine-specific translation elongation factor	ECBD_0140	51	354654	312894	394439	353993	398784	329240	371977	419936	352987	451951	399029	492526
A0A140N220	Transcriptional regulator, AraC family	ECBD_0150	1	Filtered	Filtered	Filtered	Filtered	Filtered	Filtered	Filtered	Filtered	Filtered	7322.79	9979.44	8993.74
A0A140N231	Transcriptional regulator, IclR family	ECBD_0160	21	118473	106236	132426	104246	117818	97053.1	107119	121970	106751	117026	105969	128296
A0A140N249	Transcriptional regulator, XRE family	ECBD_0181	3	97668.9	88032.3	109346	103392	116858	96259.4	115128	130981	114198	135795	122393	148707
A0A140N258	Sulfatase	ECBD_0191	14	216369	191895	241029	166750	188136	155162	378787	427597	359318	415962	367539	453389
A0A140N267	Cellulose synthase operon protein YhjU	ECBD_0201	7	50360.4	46637.4	56863.1	61654.6	69903.4	57456.6	80417.2	91931.3	81927.5	54281.5	51068.3	60061.3
A0A140N277	C4-dicarboxylate transport protein	dctA	9	326380	288154	363072	375159	422595	348917	601908	678609	566751	503809	444405	548923
A0A140N288	Cytochrome-c peroxidase	ECBD_0221	2	366824	323543	407940	417769	470532	388532	274313	310064	262190	375480	332117	409365
A0A140N2B1	Glutathione-disulfide reductase	ECBD_0241	42	1.74498e+06	1.52943e+06	1.93683e+06	2054246	2.31157e+06	1.90994e+06	1.78611e+06	2.01084e+06	1.66769e+06	2.28764e+06	2.00526e+06	2.48884e+06
A0A140N2C0	DUF4049 domain-containing protein	ECBD_0251	1	3.83657e+06	3.35957e+06	4.25719e+06	1.64552e+06	1.85175e+06	1.52995e+06	4108197	4.62318e+06	3.8265e+06	2.62804e+06	2.30311e+06	2.85902e+06
A0A140N2D6	Sulfur carrier protein TusA	tusA	8	128309	114842	143337	112372	126961	104608	99405.6	113293	99580.8	107443	97584.9	117875
A0A140N2D9	Chromosomal replication initiator protein DnaA	dnaA	36	572805	503776	636450	538804	606696	501056	719270	810641	675861	661256	582171	720147
A0A140N2E4	Extracellular ligand-binding receptor	ECBD_0281	41	8743953	7.65353e+06	9.70132e+06	3488202	3.92477e+06	3.24307e+06	11543331	1.29877e+07	1.07389e+07	5290182	4.63248e+06	5.7541e+06
A0A140N2E9	D-galactonate dehydratase	dgoD	14	134385	120159	150078	104359	117946	97158.7	115681	131603	114712	141921	127753	155369
A0A140N2F0	sn-glycerol-3-phosphate import ATP-binding protein UgpC	ugpC	8	67394	61541.8	75759.8	40462	46061.8	37754.1	169089	191687	164364	91175.4	83350.5	100183
A0A140N2F9	Oxidoreductase domain protein	ECBD_0302	34	1.4073e+06	1.23396e+06	1.56222e+06	1.53979e+06	1.73281e+06	1.43166e+06	958570	1.07985e+06	898336	1.14019e+06	1.00124e+06	1.24098e+06
A0A140N2G7	Glucose-1-phosphate adenylyltransferase	glgC	27	496843	437310	552180	840274	945850	781329	631748	712178	594493	813048	714989	885220
A0A140N2H0	Acetolactate synthase	ECBD_0032	41	2.93195e+06	2.56802e+06	3.25362e+06	2.18198e+06	2.45527e+06	2.0287e+06	2582166	2.9064e+06	2.40777e+06	2.38174e+06	2.08759e+06	2.59117e+06
A0A140N2J1	33 kDa chaperonin	hslO	23	5.44796e+06	4.76953e+06	6.04482e+06	3.46913e+06	3.90331e+06	3.22534e+06	4795129	5.39598e+06	4.46514e+06	4764296	4172331	5.1822e+06
A0A140N2K5	Transcriptional regulator, LacI family	ECBD_0063	10	40540.1	38044.6	45968.6	27981.1	32020.7	26150.8	81894.9	93593.7	83301.3	79303.2	72962.3	87272.5
A0A140N2L2	ATP-dependent DNA helicase RecG	recG	25	138359	123636	154486	182517	205873	169820	157127	178230	153244	135627	122246	148525
A0A140N2L7	Ribonuclease PH	rph	14	1.35629e+06	1.18933e+06	1.50563e+06	1.10981e+06	1.24908e+06	1.03192e+06	1.36825e+06	1.54075e+06	1.27921e+06	1.24994e+06	1.09727e+06	1.36034e+06
A0A140N2M4	Uncharacterized protein	ECBD_0386	3	15617.1	16237	18319.8	78323.6	88656.1	72953.6	34958	40789.8	39664.7	31820.7	31415.1	35635.2
A0A140N2M6	3-deoxy-D-manno-octulosonic acid transferase	ECBD_0093	13	334576	295326	372164	253653	285901	235955	282969	319802	270237	195644	174761	213793
A0A140N2N4	ABC transporter related	ECBD_0396	46	650642	571884	722801	633411	713129	589011	656008	739471	617047	543826	479420	592441
A0A140N2N6	O-antigen polymerase	ECBD_0104	6	31104.3	29788.3	35500.9	44452.5	50551.1	41464.1	39483.5	45880.9	43871.9	25486.5	25872.7	28746.8
A0A140N2P2	Rhodanese domain protein	ECBD_0114	15	1.15044e+06	1.0092e+06	1.27726e+06	1.21637e+06	1.36895e+06	1.13098e+06	1.19095e+06	1.34128e+06	1.11438e+06	857546	753925	933611
A0A140N2P5	Protein TusB	tusB	5	110870	99583.1	123991	98322	111154	91545.8	72092.9	82566.5	74188.5	77754.5	71607.2	85588.2
A0A140N2S3	50S ribosomal protein L22	rplV	19	15989006	1.3993e+07	1.77388e+07	16120228	1.81358e+07	1.49869e+07	21768850	2.44914e+07	2.02454e+07	16644205	1.45673e+07	1.81016e+07
A0A140N2T1	50S ribosomal protein L6	rplF	21	38401808	33604154	4.2603e+07	27999348	3.14998e+07	2.60308e+07	35717540	4.01837e+07	3.32133e+07	25340708	2.21767e+07	2.75591e+07
A0A140N2U0	DNA-directed RNA polymerase subunit alpha	rpoA	54	32591668	2.85203e+07	3.61574e+07	27078980	3.04644e+07	2.51751e+07	31649284	3.56069e+07	2.94311e+07	31187954	2.7293e+07	3.39179e+07
A0A140N2U1	Transcriptional regulator, AraC family	ECBD_0165	6	67443.8	61585.4	75815	56905.1	64560.2	53041.1	82478.1	94249.8	83843.4	95018.2	86712.9	104362
A0A140N2U8	Glycine--tRNA ligase beta subunit	glyS	97	4.03233e+06	3.53086e+06	4.47436e+06	3.12634e+06	3.51768e+06	2.90666e+06	3.23221e+06	3.6377e+06	3.01211e+06	3.38041e+06	2.96143e+06	3.67722e+06
A0A140N2V6	Molybdopterin guanine dinucleotide-containing S/N-oxide reductase	ECBD_0186	34	324984	286933	361523	337690	380443	314083	282029	318745	269363	300101	266160	327390
A0A140N2V7	Extracellular solute-binding protein family 3	ECBD_0476	20	60658	55647.8	68287	58241.6	66063.8	54283.6	249828	282518	239426	209143	186572	228473
A0A140N2W6	Oligopeptide/dipeptide ABC transporter, ATPase subunit	ECBD_0196	22	2.19024e+06	1.91903e+06	2.43079e+06	1.4615e+06	1.64473e+06	1.35887e+06	1.52114e+06	1.71274e+06	1.42135e+06	1420238	1.24628e+06	1.54554e+06
A0A140N2X4	Ribosomal protein L11 methyltransferase	prmA	16	674204	592500	748939	679188	764629	631570	725082	817180	681265	698527	614783	760679
A0A140N2Y0	Metabolite/H+ symporter, major facilitator superfamily (MFS)	ECBD_0216	10	332372	293398	369720	153177	172866	142544	372755	420811	353710	107133	97313.6	117538
A0A140N2Y3	Rod shape-determining protein MreC	ECBD_0497	20	970185	851484	1.07729e+06	813012	915180	755984	766815	864129	720063	761298	669707	828941
A0A140N2Z0	Barstar domain-containing protein	ECBD_0507	2	99466.8	89605.4	111340	168260	189834	156566	106759	121566	106417	72155.4	66708	79499.2
A0A140N2Z7	Efflux pump membrane transporter	ECBD_0226	9	986.942	3435.57	2089.39	30235.4	34556.8	28246.6	12210.2	15198.4	18516.3	49579.8	46954.4	54948.3
A0A140N2Z9	30S ribosomal protein S9	rpsI	14	15356389	1.34394e+07	1.7037e+07	17291316	1.94533e+07	1.60757e+07	28700454	3.22895e+07	2.66896e+07	12440822	1.08893e+07	1.35304e+07
A0A140N307	IS600 orf	ECBD_0527	13	1093001	958948	1.21354e+06	1.29564e+06	1.45813e+06	1.20467e+06	1.00333e+06	1.13021e+06	939949	1.3426e+06	1.17834e+06	1.4611e+06
A0A140N312	Universal stress protein	ECBD_0246	15	945108	829542	1.04947e+06	3.52805e+06	3.9696e+06	3.28012e+06	3.05791e+06	3.44161e+06	2.85007e+06	5252882	4.59984e+06	5.71354e+06
A0A140N319	RNase adapter protein RapZ	rapZ	30	418784	369008	465583	551367	620830	512736	485814	548003	458820	570188	502487	621110
A0A140N331	4'-phosphopantetheinyl transferase	ECBD_0266	2	247073	218761	275091	193039	217711	179603	159969	181427	155886	143499	129133	157085
A0A140N332	ABC transporter related	ECBD_0547	18	536993	472441	596721	354922	399830	330104	367566	414973	348886	336038	297605	366471
A0A140N339	Ribosomal RNA small subunit methyltransferase D	ECBD_0276	12	375206	330877	417238	339449	382422	315719	325107	367207	309413	305970	271296	333773
A0A140N340	50S ribosomal protein L27	rpmA	9	4.36178e+06	3.81913e+06	4.83985e+06	4214906	4.74231e+06	3.91868e+06	6410567	7.21335e+06	5.96699e+06	3.64572e+06	3.19358e+06	3.96575e+06
A0A140N347	Protein-export membrane protein SecG	ECBD_0567	4	976614	857110	1.08443e+06	1308515	1.47262e+06	1.21665e+06	1.15741e+06	1.30354e+06	1.08319e+06	849978	747303	925382
A0A140N348	ABC transporter related	ECBD_0286	22	961799	844146	1.06799e+06	517986	583276	481702	737785	831470	693074	588564	518565	641093
A0A140N363	Intracellular protease, PfpI family	ECBD_0587	3	12970.2	13920.9	15383.3	91244	103191	84965.5	10970.4	13803.7	17363.7	77840.2	71682.2	85681.5
A0A140N370	Gluconate transporter	ECBD_0307	4	27766.4	26867.6	31797.9	11299.3	13253.7	10641.9	36653.5	42697.2	41240.9	29369.3	29270.1	32969.3
A0A140N377	Thiosulfate sulfurtransferase GlpE	glpE	5	216208	191754	240850	178342	201177	165939	125105	142205	123473	128376	115901	140639
A0A140N385	Gluconate transporter	ECBD_0330	12	819406	719553	910024	783697	882201	728731	2.00698e+06	2.25931e+06	1.87303e+06	1545705	1.35606e+06	1.68198e+06
A0A140N388	Glycerate kinase	ECBD_0618	6	20732.6	20713	23994.7	18850.7	21749	17662.4	21974.9	26183.8	27594.5	18319.3	19601.4	20952.4
A0A140N394	Two component transcriptional regulator, winged helix family	ECBD_0340	27	3.5491e+06	3.10804e+06	3.93828e+06	3.38953e+06	3.81377e+06	3.15134e+06	3.72326e+06	4.19013e+06	3.46864e+06	4.11859e+06	3.60733e+06	4.47999e+06
A0A140N396	L-serine dehydratase	ECBD_0628	1	4469.82	6483.09	5953.2	Filtered	Filtered	Filtered	4060.34	6029.88	10939.5	6756.05	9483.55	8377.41
A0A140N3A3	NUDIX hydrolase	ECBD_0350	23	928000	814572	1.03049e+06	712341	801926	662392	712998	803585	670030	699983	616057	762262
A0A140N3A9	Site-specific DNA-methyltransferase (adenine-specific)	ECBD_0360	10	134595	120343	150311	157807	178075	146848	160830	182395	156686	137918	124250	151016
A0A140N3B4	Uronate isomerase	uxaC	32	428069	377133	475884	260313	293394	242147	387171	437029	367113	328231	290774	357981
A0A140N3C3	Ribosomal RNA large subunit methyltransferase G	rlmG	16	447583	394207	497531	328425	370020	305469	322925	364752	307384	247419	220064	270099
A0A140N3D6	Transcriptional regulator, Crp/Fnr family	ECBD_0391	31	4.02294e+06	3.52264e+06	4.46394e+06	3940702	4.43383e+06	3.66376e+06	4.01917e+06	4.52303e+06	3.74374e+06	4.44697e+06	3.89467e+06	4.83711e+06
A0A140N3E3	Protein SlyX	slyX	2	196278	174316	218741	160974	181638	149793	157474	178621	153566	219606	195727	239852
A0A140N3E6	Bifunctional glutamine synthetase adenylyltransferase/adenylyl-removing enzyme	glnE	40	285625	252494	317860	353558	398295	328836	291848	329791	278492	318357	282135	347244
A0A140N3F8	3,4-dihydroxy-2-butanone 4-phosphate synthase	ribB	21	826871	726084	918305	721341	812051	670759	1.04053e+06	1.17206e+06	974532	1.09484e+06	961557	1.19167e+06
A0A140N3G4	Uncharacterized protein	ECBD_0708	3	58872.5	54085.5	66306.2	84936.5	96095.6	79101.5	129221	146836	127300	118960	107662	130399
A0A140N3G6	Small heat shock protein IbpB	ibpB	11	10216834	8.9423e+06	1.13353e+07	3.88852e+06	4.37513e+06	3.61525e+06	2689602	3.02726e+06	2.50765e+06	4.81621e+06	4.21775e+06	5.23866e+06
A0A140N3G7	50S ribosomal protein L3	rplC	26	33085398	2.89523e+07	3.67051e+07	24482884	2.75438e+07	2.27616e+07	36898744	41512549	3.43115e+07	26325144	23038073	2.86296e+07
A0A140N3H1	Transcriptional regulator, XRE family	ECBD_0718	8	165219	147138	184284	129138	145822	120195	110242	125484	109655	147855	132945	161822
A0A140N3H4	50S ribosomal protein L14	rplN	19	25043202	2.19154e+07	2.77833e+07	13455230	1.51377e+07	1.25093e+07	18315938	2.06069e+07	1.70353e+07	12756661	1.11657e+07	1.38739e+07
A0A140N3I1	Protein translocase subunit SecY	secY	13	824840	724307	916051	1.08094e+06	1.2166e+06	1.00507e+06	910577	1.02586e+06	853717	637845	561687	694687
A0A140N3I2	Adenine deaminase	ade	6	58431.8	53699.9	65817.3	29128.2	33311.3	27217.3	64854.5	74423.4	67459.1	56995.6	53443.1	63012.9
A0A140N3I5	2,5-didehydrogluconate reductase	ECBD_0728	33	537661	473026	597463	990123	1.11443e+06	920642	1.66204e+06	1.87126e+06	1.55234e+06	1895519	1.66215e+06	2.06241e+06
A0A140N3I9	Large-conductance mechanosensitive channel	mscL	10	340162	300214	378362	547385	616350	509034	523583	590493	493933	436013	385084	475195
A0A140N3J3	Carboxymethylenebutenolidase	ECBD_0738	10	111586	100209	124785	201137	226821	187132	98889.8	112713	99101.3	155803	139900	170466
A0A140N3J6	Uncharacterized protein	ECBD_0471	4	76551.1	69554.2	85918.3	49698.2	56452.4	46340.9	51121	58973.1	54691.2	52446	49462.3	58065.3
A0A140N3K4	AsmA family protein	ECBD_0069	20	687167	603843	763321	787761	886773	732508	501089	565187	473021	483117	426300	526420
A0A140N3L8	GntR domain protein	ECBD_0758	3	Filtered	Filtered	Filtered	Filtered	Filtered	Filtered	41708.9	48384.6	45940.9	Filtered	Filtered	Filtered
A0A140N3L9	50S ribosomal protein L28	rpmB	10	25395474	2.22236e+07	2.81741e+07	18282896	20568800	16997517	28075538	3.15864e+07	2.61086e+07	15682767	1.3726e+07	1.7056e+07
A0A140N3M3	Protease TldD	ECBD_0502	32	609243	535660	676874	884164	995227	822134	898568	1.01235e+06	842552	901753	792606	981687
A0A140N3M9	Periplasmic serine protease DegS	ECBD_0512	14	127030	113723	141919	225777	254541	210039	170715	193516	165876	142215	128010	155689
A0A140N3N3	tRNA (guanine-N(7)-)-methyltransferase	trmB	15	1.01011e+06	886420	1.12159e+06	631972	711511	587674	835438	941329	783861	665922	586254	725220
A0A140N3N8	N-acetylneuraminate lyase	nanA	17	315623	278742	351139	167666	189167	156014	200435	226951	193506	188079	168141	205566
A0A140N3P1	Pyridoxal phosphate homeostasis protein	ECBD_0789	24	906256	795546	1.00637e+06	695081	782509	646346	737882	831580	693165	728451	640967	793221
A0A140N3P4	Glycosyl transferase family 2	ECBD_0110	14	411124	362306	457085	276061	311110	256787	147567	167475	144356	168904	151363	184713
A0A140N3P8	Aerobic respiration control sensor protein	ECBD_0532	46	474352	417630	527229	685440	771662	637382	402450	454218	381317	500569	441570	545399
A0A140N3Q3	L-lactate dehydrogenase	lldD	29	359147	316825	399423	235605	265598	219177	382089	431312	362388	331814	293909	361878
A0A140N3Q6	Lipopolysaccharide export system protein LptA	lptA	11	760539	668044	844717	652072	734123	606360	566940	639270	534242	803340	706494	874662
A0A140N3Q7	Mannitol repressor, MtlR	ECBD_0809	2	20108.5	20166.9	23302.3	41696.2	47450.2	38901.6	29814.7	35003.5	34882.9	30792.4	30515.3	34516.9
A0A140N3R5	BolA family protein	ECBD_0552	5	1.01672e+06	892200	1.12892e+06	807236	908682	750614	913368	1.029e+06	856312	856704	753188	932696
A0A140N3S1	CRM domain-containing protein	ECBD_0562	7	1.9605e+06	1.71801e+06	2.17593e+06	2854402	3.21174e+06	2.65384e+06	3.53513e+06	3.97848e+06	3.29373e+06	3024061	2.64963e+06	3.2897e+06
A0A140N3S6	Iron-containing alcohol dehydrogenase	ECBD_0141	13	34858.9	33073.5	39666.1	132830	149975	123627	35092.8	40941.4	39789.9	40743.2	39222.3	45338.5
A0A140N3T1	Peptidase M24	ECBD_0829	43	1.92865e+06	1.69014e+06	2.14059e+06	2411903	2.71393e+06	2.24245e+06	2.02547e+06	2.28012e+06	1.89022e+06	2.80301e+06	2.45621e+06	3.0493e+06
A0A140N3T4	Translation initiation factor IF-2	infB	104	6826749	5.97598e+06	7.57442e+06	4773506	5.37074e+06	4.43801e+06	6552722	7.37327e+06	6.09915e+06	6.11363e+06	5.353e+06	6.64961e+06
A0A140N3U1	tRNA-modifying protein YgfZ	ygfZ	33	2.62406e+06	2.29862e+06	2.91206e+06	2819946	3.17298e+06	2.62181e+06	2466252	2.776e+06	2.30001e+06	2.80459e+06	2.45759e+06	3.05102e+06
A0A140N3V2	UPF0102 protein YraN	yraN	3	59827.3	54920.9	67365.4	53250	60448.2	49643	50802.8	58615.1	54395.3	85462.2	78351.4	93970.3
A0A140N3V5	Selenate reductase YgfK	ECBD_0859	1	17550.8	17929	20464.9	8012.69	9556.28	7586.42	10402.6	13164.9	16835.8	11155.1	13332.7	13161.3
A0A140N3W0	PTS system, mannose/fructose/sorbose family, IIB subunit	ECBD_0602	1	Filtered	Filtered	Filtered	14504.5	16859.6	13621.8	22297.8	26547	27894.6	47793.9	45391.7	53006.1
A0A140N3W4	(2Fe-2S)-binding domain protein	ECBD_0869	2	20416.4	20436.3	23643.9	17617.3	20361.5	16515.7	23230.8	27596.6	28762	37456.5	36346.4	41764.1
A0A140N3X2	4-deoxy-L-threo-5-hexosulose-uronate ketol-isomerase	kduI	6	57102.9	52537	64343	68064.8	77114.9	63416.1	93082.2	106180	93702	105098	95532.6	115324
A0A140N3X6	Extracellular solute-binding protein family 5	ECBD_0192	66	9468593	8.28759e+06	1.05052e+07	6560712	7381343	6.09955e+06	7.82556e+06	8.80522e+06	7.28249e+06	7720578	6.75908e+06	8.39716e+06
A0A140N3Y5	Transcriptional regulator, LysR family	ECBD_0633	22	825879	725216	917204	735250	827698	683689	721264	812884	677714	794707	698941	865274
A0A140N3Y7	Aldo/keto reductase	ECBD_0890	19	1.41669e+06	1.24217e+06	1.57263e+06	1.86228e+06	2.0956e+06	1.73147e+06	1.44041e+06	1.62192e+06	1.34629e+06	1.70172e+06	1.49258e+06	1.85165e+06
A0A140N3Z1	Peptidase M16 domain protein	ECBD_0212	41	1194790	1.04801e+06	1.32646e+06	762153	857964	708701	1.06462e+06	1.19915e+06	996925	941170	827096	1.02455e+06
A0A140N3Z2	Uncharacterized protein	ECBD_0005	5	123304	110463	137785	106153	119964	98826.5	86104.1	98329.2	87214.6	105786	96135.1	116073
A0A140N3Z8	Glutamate decarboxylase	ECBD_0222	#N/A	51116.5	47298.9	57701.8	52021.2	59065.8	48500.6	49150.1	56755.8	52858.8	43761.1	41862.9	48620.4
A0A140N403	Uncharacterized protein	ECBD_0015	3	113178	101602	126551	148457	167556	138155	125149	142255	123514	148196	133243	162193
A0A140N412	UBA/THIF-type NAD/FAD binding protein	ECBD_0910	8	267640	236757	297908	233982	263772	217667	244690	276738	234650	286478	254240	312575
A0A140N417	G/U mismatch-specific DNA glycosylase	mug	15	1.6457e+06	1.44256e+06	1.82669e+06	1.90287e+06	2.14128e+06	1.76922e+06	1.35516e+06	1.52602e+06	1.26704e+06	1.77703e+06	1.55847e+06	1.93355e+06
A0A140N420	L-fucose isomerase	fucI	50	5.96061e+06	5.2181e+06	6.61354e+06	1.27918e+06	1.43962e+06	1.18937e+06	1.10811e+06	1.24809e+06	1.03736e+06	1.45722e+06	1.27864e+06	1.58575e+06
A0A140N421	Ribosomal RNA large subunit methyltransferase J	rlmJ	24	1.04852e+06	920030	1.1642e+06	723518	814500	672783	904850	1.01942e+06	848392	726819	639538	791446
A0A140N427	7,8-dihydroneopterin aldolase	ECBD_0683	3	200502	178012	223427	115776	130790	107773	143767	163199	140823	155662	139776	170312
A0A140N429	L-serine dehydratase	ECBD_0931	13	107839	96930.9	120628	28497	32601.1	26630.4	133664	151834	131430	91961.9	84038.6	101039
A0A140N443	UPF0441 protein YgiB	ygiB	7	129364	115766	144508	187650	211648	174593	119112	135463	117901	120710	109194	132303
A0A140N448	Heavy metal translocating P-type ATPase	ECBD_0272	14	72088.2	65649.2	80967.4	48645.4	55268	45362.1	110768	126076	110144	94651.1	86391.7	103963
A0A140N452	Histidine kinase	ECBD_0713	14	117129	105060	130935	131260	148209	122168	122780	139590	121312	88961.7	81413.5	97776.1
A0A140N457	Guanylate kinase	gmk	14	1.45889e+06	1.2791e+06	1.61946e+06	1197334	1.34754e+06	1.11328e+06	1.13283e+06	1.27589e+06	1.06034e+06	1.14824e+06	1.00828e+06	1.24974e+06
A0A140N458	Peptidase M28	ECBD_0971	13	71305.7	64964.5	80099.3	69625.4	78870.5	64866.9	76685.3	87732.9	78458	63051.9	58742.4	69599.2
A0A140N459	PanD regulatory factor	panZ	6	202581	179830	225733	1940849	2.184e+06	1.80452e+06	150231	170472	146832	2.0635e+06	1.80913e+06	2.24509e+06
A0A140N460	Cell division protein FtsP	ftsP	23	654109	574917	726647	534667	602043	497210	733942	827147	689502	701521	617402	763934
A0A140N462	DNA replication and repair protein RecF	recF	7	90991.9	82189.9	101939	85645.4	96893	79760.5	123529	140432	122008	102110	92917.9	112074
A0A140N465	Coenzyme A biosynthesis bifunctional protein CoaBC	ECBD_0087	25	425262	374676	472769	559709	630214	520491	498353	562109	470477	445091	393027	485067
A0A140N469	Glycerophosphoryl diester phosphodiesterase	ECBD_0292	16	455006	400702	505766	565438	636660	525818	713025	803615	670055	599411	528056	652889
A0A140N472	Protein-L-isoaspartate O-methyltransferase	pcm	19	454398	400170	505092	370097	416901	344212	397201	448313	376437	441182	389607	480816
A0A140N473	TonB-system energizer ExbB	ECBD_0733	9	61480.7	56367.6	69199.6	37500.7	42730.2	35001	77657.3	88826.5	79361.7	19905.2	20989.1	22677.1
A0A140N475	Pirin domain protein	ECBD_0303	12	265287	234698	295297	283322	319279	263538	239368	270751	229702	288433	255951	314701
A0A140N478	Lipopolysaccharide 3-alpha-galactosyltransferase	ECBD_0097	9	62818.1	57537.8	70683.3	67869.9	76895.6	63234.9	73550.7	84206.6	75543.8	62382.3	58156.5	68871
A0A140N479	DNA mismatch repair protein MutS	mutS	44	311686	275297	346771	280506	316111	260920	279714	316140	267211	232715	207198	254108
A0A140N480	Polysulphide reductase NrfD	ECBD_0743	1	28129.5	27185.3	32200.7	25451.6	29175.1	23799.2	30675.6	35972	35683.3	27300.3	27459.8	30719.3
A0A140N485	Two component transcriptional regulator, LuxR family	ECBD_0034	8	180360	160387	201081	124177	140242	115583	186191	210927	180264	174853	156568	191182
A0A140N487	2-amino-3-ketobutyrate coenzyme A ligase	kbl	36	2.29975e+06	2.01485e+06	2.55228e+06	4.07615e+06	4.58621e+06	3.78969e+06	1.92208e+06	2.1638e+06	1.79409e+06	4.14974e+06	3.63459e+06	4.51387e+06
A0A140N490	Glycogen synthase	glgA	26	647648	569264	719479	1.10475e+06	1.24338e+06	1.02721e+06	524066	591037	494383	626519	551776	682370
A0A140N494	Acetyltransferase	ECBD_0118	22	1.28028e+06	1.12282e+06	1.42131e+06	1.14846e+06	1.29256e+06	1.06784e+06	1.39879e+06	1.5751e+06	1.30761e+06	1.38387e+06	1.21446e+06	1.50599e+06
A0A140N495	Lipoprotein	ECBD_0044	19	975079	855766	1.08272e+06	924988	1.04115e+06	860087	1.0291e+06	1.1592e+06	963907	852247	749288	927848
A0A140N496	Transcriptional regulator, LacI family	ECBD_1011	11	148461	132475	165693	89247.7	100946	83109.6	128968	146551	127064	103648	94263.8	113747
A0A140N498	Malate synthase G	glcB	43	534333	470113	593770	500990	564156	465902	829409	934547	778256	738743	649972	804413
A0A140N4A1	Mannitol-1-phosphate 5-dehydrogenase	mtlD	34	507517	446649	564021	896699	1.00933e+06	833787	531447	599340	501245	890087	782398	969000
A0A140N4A2	PTS system, glucitol/sorbitol-specific IIA subunit	ECBD_1021	4	266154	235457	296260	198310	223640	184503	89537.2	102191	90406.2	99090.1	90275.9	108791
A0A140N4A7	Ferrous iron transport protein B	ECBD_0336	16	98275.4	88562.9	110019	192214	216783	178837	135147	153503	132809	76744.2	70723.2	84489.5
A0A140N4B0	L-seryl-tRNA(Sec) selenium transferase	selA	27	678402	596174	753597	631444	710917	587183	703984	793444	661650	854988	751687	930830
A0A140N4B1	Uncharacterized protein	ECBD_0065	10	152462	135976	170132	180737	203871	168166	216218	244707	208180	206173	183973	225243
A0A140N4B4	Heat shock protein 15	ECBD_0346	5	215710	191318	240298	197419	222638	183675	250419	283184	239976	243590	216713	265934
A0A140N4C5	Rhodanese domain protein	ECBD_1051	11	108748	97726.7	121637	139000	156917	129364	99691.4	113615	99846.5	80486.1	73997.4	88558.9
A0A140N4C7	(P)ppGpp synthetase I, SpoT/RelA	ECBD_0075	42	425989	375312	473576	506020	569815	470578	380818	429883	361207	385092	340527	419817
A0A140N4C8	2,3-diketo-L-gulonate reductase	dlgD	5	55488.5	51124.4	62552	73075	82751.3	68074	78023.2	89238.1	79701.8	64448.9	59964.8	71118.4
A0A140N4C9	Ribosomal RNA small subunit methyltransferase E	ECBD_0794	25	740479	650491	822464	704053	792602	654686	589926	665129	555611	649344	571748	707192
A0A140N4D3	Nucleoid occlusion factor SlmA	slmA	9	200577	178077	223509	173920	196202	161828	227734	257663	218886	268381	238406	292895
A0A140N4D6	Alanine racemase domain protein	ECBD_0366	2	2352165	2.06072e+06	2.61043e+06	3.22251e+06	3.62586e+06	2.99606e+06	4679447	5.26584e+06	4.35759e+06	4.07115e+06	3.56583e+06	4.42841e+06
A0A140N4D8	Xylulose kinase	xylB	18	125436	112329	140151	119746	135256	111463	185311	209937	179446	186238	166530	203564
A0A140N4E5	Glycosyl transferase group 1	ECBD_0095	19	276026	244095	307211	244898	276052	227816	259077	292923	248025	300049	266115	327334
A0A140N4E6	DNA repair protein RecN	ECBD_1071	7	15902.1	16486.3	18635.8	31340.8	35800.4	29274.3	28037.7	33004.5	33231	13869	15707.4	16112.7
A0A140N4E7	MscS Mechanosensitive ion channel	ECBD_0814	16	159298	141958	177716	588376	662466	547143	331869	374815	315699	372350	329379	405961
A0A140N4E8	Sugar isomerase (SIS)	ECBD_0377	3	34838.3	33055.5	39643.3	22183.6	25498.5	20760.9	33709.2	39384.8	38503.6	41606.3	39977.5	46277.1
A0A140N4F0	Beta sliding clamp	ECBD_0002	23	1.22863e+06	1.07762e+06	1.36401e+06	1.02636e+06	1.15519e+06	954327	1.25741e+06	1.41605e+06	1.17617e+06	1250592	1097840	1361049
A0A140N4F1	Lipopolysaccharide heptosyltransferase II	ECBD_0106	32	613269	539183	681340	463577	522066	431119	335737	379166	319295	338230	299524	368856
A0A140N4F2	Cold-shock DNA-binding domain protein	ECBD_0180	7	28072772	2.45662e+07	3.11442e+07	2.15732e+06	2.42753e+06	2.00577e+06	8957309	1.00784e+07	8.33466e+06	3.39723e+06	2.97615e+06	3.69552e+06
A0A140N4F6	Ribose-5-phosphate isomerase A	rpiA	18	4.00325e+06	3.50541e+06	4.4421e+06	5.36253e+06	6.03338e+06	4.98561e+06	3.56643e+06	4.0137e+06	3.32283e+06	5.32283e+06	4.66105e+06	5.78961e+06
A0A140N4F8	Filamentation induced by cAMP protein Fic	ECBD_0387	8	149430	133323	166768	224323	252906	208688	176141	199621	170921	205215	183135	224202
A0A140N4G1	Polyphenol oxidase	ECBD_1091	13	440195	387742	489335	692901	780056	644319	505038	569630	476692	665588	585961	724857
A0A140N4G2	Protein-export protein SecB	secB	11	6.2269e+06	5.45111e+06	6.90896e+06	3.72254e+06	4.18839e+06	3.46093e+06	4245249	4.77737e+06	3.95392e+06	4803852	4.20694e+06	5.22522e+06
A0A140N4G4	Glycine dehydrogenase (decarboxylating)	gcvP	83	2.44189e+06	2.13923e+06	2.70997e+06	3.38667e+06	3.81054e+06	3.14868e+06	1.91173e+06	2.15216e+06	1.78448e+06	3199849	2.80344e+06	3.48087e+06
A0A140N4G5	Glutathione-regulated potassium-efflux system ancillary protein KefG	kefG	9	114195	102493	127680	106029	119824	98710.5	108406	123419	107948	95984.9	87558.8	105414
A0A140N4H0	Putative cytoplasmic protein	ECBD_0126	5	569684	501045	632987	734638	827009	683121	406233	458475	384835	766044	673860	834103
A0A140N4H3	30S ribosomal protein S12	rpsL	12	4680192	4097740	5.19308e+06	4893049	5.50522e+06	4.54914e+06	9234573	1.03904e+07	8.59243e+06	3613936	3165766	3.93119e+06
A0A140N4H4	Diguanylate cyclase/phosphodiesterase with extracellular sensor	ECBD_0210	23	316331	279361	351924	314941	354851	292934	194199	219936	187709	238218	212013	260093
A0A140N4H5	Autonomous glycyl radical cofactor	grcA	14	340521	300528	378760	244099	275153	227073	286132	323361	273178	314964	279165	343553
A0A140N4H6	Thiol:disulfide interchange protein	ECBD_0844	16	214749	190478	239232	200376	225965	186424	229653	259822	220670	286803	254524	312928
A0A140N4I2	Cytoplasmic trehalase	treF	4	49958.4	46285.6	56417.1	58271.1	66096.9	54311	36890	42963.2	41460.8	48468.8	45982.2	53740
A0A140N4I3	Guanine deaminase	ECBD_0854	8	60163.7	55215.2	67738.6	45162.8	51350.1	42124.4	57804.4	66492	60904.7	62945	58648.8	69482.9
A0A140N4I6	Acetolactate synthase, small subunit	ECBD_0033	16	416100	366660	462605	357768	403031	332750	495434	558825	467763	595773	524874	648934
A0A140N4J8	Transcriptional regulator, RpiR family	ECBD_1121	4	81825.2	74169	91769.3	83094.8	94023.7	77389.4	46785.7	54095.9	50660.7	67822.5	62916.7	74787.1
A0A140N4K1	30S ribosomal protein S3	rpsC	27	10406613	9.10836e+06	1.15458e+07	10684783	1.20209e+07	9.93365e+06	13421976	15101185	1.24854e+07	5341425	4.67732e+06	5.80983e+06
A0A140N4K7	D-xylose ABC transporter, periplasmic substrate-binding protein	ECBD_0168	10	59994.8	55067.4	67551.2	35458.3	40432.6	33102.3	353231	398847	335559	310183	274982	338355
A0A140N4K8	Nitrogen regulatory protein P-II	ECBD_1131	13	1.90504e+06	1.66949e+06	2.1144e+06	2.51587e+06	2.83089e+06	2.33911e+06	2.21285e+06	2.49092e+06	2.06442e+06	2.53882e+06	2.22504e+06	2.762e+06
A0A140N4L0	50S ribosomal protein L18	rplR	10	16985210	1.48646e+07	1.8844e+07	13154999	1.47999e+07	1.22302e+07	19664304	22123804	1.82888e+07	15192883	1.32973e+07	1.65233e+07
A0A140N4L3	Transcriptional regulator, LysR family	ECBD_0885	11	112673	101161	125991	86053.7	97352.4	80140.1	88600.9	101138	89535.8	107404	97550.9	117833
A0A140N4M0	50S ribosomal protein L17	rplQ	14	28345828	2.48052e+07	3.14471e+07	25077638	2.82129e+07	2.33145e+07	30969050	3.48416e+07	2.87987e+07	20042568	17540819	2.17973e+07
A0A140N4M1	tRNA (guanosine(18)-2'-O)-methyltransferase	trmH	16	655177	575852	727832	494160	556472	459552	547810	617748	516456	536270	472808	584223
A0A140N4M3	Nickel-responsive regulator	nikR	7	807995	709568	897364	866566	975429	805773	255641	289058	244831	513362	452764	559312
A0A140N4M5	Inositol-1-monophosphatase	ECBD_1151	22	2.13451e+06	1.87027e+06	2.36897e+06	1.23516e+06	1.39009e+06	1.14845e+06	2.61482e+06	2.94313e+06	2.43813e+06	1.81329e+06	1.5902e+06	1.97299e+06
A0A140N4M6	DNA-3-methyladenine glycosylase I	ECBD_0188	5	206078	182890	229612	126461	142810	117706	206162	233395	198831	214012	190832	233768
A0A140N4M7	RNA pyrophosphohydrolase	rppH	2	73011.7	66457.2	81991.8	61542.1	69776.9	57352.1	67916.9	77868.5	70306.1	46171.3	43971.9	51241.5
A0A140N4M9	Protein Smg	smg	4	13624.3	14493.2	16108.9	21211.1	24404.5	19856.8	26878.9	31700.8	32153.6	26242.5	26534.2	29568.9
A0A140N4N0	Orotate phosphoribosyltransferase	pyrE	26	2728728	2390209	3.02818e+06	2.12511e+06	2.39129e+06	1.97583e+06	2470518	2.78079e+06	2.30397e+06	2416815	2.11829e+06	2.62932e+06
A0A140N4N4	Peptidase B	pepB	52	2.83087e+06	2.47958e+06	3.14149e+06	2.02111e+06	2.27429e+06	1.87913e+06	2112027	2.37749e+06	1.97069e+06	2.34647e+06	2.05673e+06	2.55282e+06
A0A140N4N5	RecBCD enzyme subunit RecB	recB	28	95958.3	86535.5	107448	91556.8	103543	85256.4	85137.7	97241.9	86316.1	80611.9	74107.4	88695.7
A0A140N4P1	RNA polymerase sigma factor RpoH	rpoH	3	101138	91067.6	113194	76364.3	86451.8	71132	78340.5	89595	79996.8	39356.5	38008.9	43830.4
A0A140N4P2	Lipopolysaccharide heptosyltransferase III	ECBD_0094	9	189023	167967	210691	186719	210601	173728	183378	207762	177648	187639	167756	205088
A0A140N4P3	4-hydroxy-3-methylbut-2-en-1-yl diphosphate synthase (flavodoxin)	ispG	44	2847080	2493767	3.15947e+06	3.04985e+06	3.43163e+06	2.83555e+06	2395025	2.69587e+06	2.23379e+06	2656434	2.32795e+06	2.8899e+06
A0A140N4P6	Sodium/pantothenate symporter	ECBD_0487	3	Filtered	Filtered	Filtered	32297.2	36876.3	30163.4	50969.8	58803	54550.6	34747	33975.6	38817.5
A0A140N4P7	Glucanase	ECBD_0208	13	237700	210559	264693	193642	218389	180164	371347	419227	352401	267589	237712	292033
A0A140N4Q0	Transcriptional regulator, LacI family	ECBD_0925	6	54978.6	50678.3	61986.4	55971.2	63509.7	52172.9	43379	50263.4	47493.5	60413.7	56434	66730.1
A0A140N4Q1	Lipopolysaccharide heptosyltransferase I	ECBD_0105	11	181874	161712	202761	126867	143267	118084	108970	124053	108473	87693.1	80303.4	96396.4
A0A140N4Q6	Transcriptional regulator, LysR family	ECBD_0218	6	90665.8	81904.5	101577	37625.6	42870.8	35117.1	48120.8	55597.9	51902	58200.3	54497.3	64323
A0A140N4Q7	Protein Syd	syd	10	148361	132388	165582	124817	140961	116178	137095	155694	134621	140155	126208	153449
A0A140N4Q8	Uracil-xanthine permease	ECBD_1191	3	62675.3	57412.9	70524.9	53323.8	60531.3	49711.6	60457.2	69476.3	63370.9	34856.8	34071.7	38937
A0A140N4R0	Glutaredoxin	ECBD_0115	9	2.08992e+06	1.83125e+06	2.3195e+06	1.95405e+06	2.19885e+06	1.8168e+06	1.73934e+06	1.95822e+06	1.62421e+06	1.86501e+06	1.63545e+06	2.02923e+06
A0A140N4R3	GCN5-related N-acetyltransferase	ECBD_0301	1	14873.7	15586.5	17495	29648.2	33896.2	27700.7	19643.7	23561.1	25427.1	28752.9	28730.8	32299
A0A140N4R5	Transcriptional regulator/antitoxin, MazE	ECBD_0946	5	232879	206341	259344	255482	287959	237656	191331	216709	185042	282967	251168	308756
A0A140N4R6	Uncharacterized protein	ECBD_0125	9	705472	619860	783627	668566	752678	621694	558422	629687	526323	432898	382358	471807
A0A140N4R7	Protein YcfR	ECBD_0508	3	21926.6	21757.8	25319.3	85675	96926.3	79788.1	3399.99	5286.99	10325.6	15113.9	16796.7	17466.6
A0A140N4S2	Glycogen debranching enzyme	glgX	25	496153	436706	551414	637660	717909	592961	407581	459991	386088	504931	445386	550142
A0A140N4S5	PBS lyase HEAT domain protein repeat-containing protein	ECBD_0136	5	32029.7	30598	36527.4	36516.2	41622.8	34085.8	26966.9	31799.8	32235.4	47065.7	44754.5	52214.2
A0A140N4S7	Glutathione S-transferase domain protein	ECBD_0518	28	7.83871e+06	6.86144e+06	8.69706e+06	6.87667e+06	7.7368e+06	6.39329e+06	6621982	7.45119e+06	6.16354e+06	8.38645e+06	7.34171e+06	9.12129e+06
A0A140N4S8	Outer membrane protein assembly factor BamC	bamC	29	3666668	3.21091e+06	4.0687e+06	3258605	3.66647e+06	3.02962e+06	2.59428e+06	2.92003e+06	2.41904e+06	2737735	2.39909e+06	2.97832e+06
A0A140N4T1	Uncharacterized protein	ECBD_0321	8	82081.1	74393	92053.2	67778	76792.2	63149.5	90277.9	103025	91094.9	80450.8	73966.4	88520.4
A0A140N4T2	Phosphate transporter	ECBD_0248	7	264971	234421	294946	323194	364136	300607	351920	397372	334340	222078	197890	242540
A0A140N4T4	Glutamate synthase, small subunit	ECBD_1222	7	33160.7	31587.6	37782.1	42353.2	48189.3	39512.3	29763.4	34945.8	34835.3	99991.8	91064.8	109771
A0A140N4T5	Transcriptional regulator, LysR family	ECBD_0146	4	33263.8	31677.8	37896.5	15525.7	18008.4	14571.2	58870.5	67691.3	61895.8	111765	101367	122575
A0A140N4U3	Cell division protein FtsB	ftsB	3	82965.2	75166.6	93034	115227	130173	107263	88347.6	100853	89300.3	70614.3	65359.5	77823.3
A0A140N4V0	PTS IIA-like nitrogen-regulatory protein PtsN	ECBD_0538	15	1.49925e+06	1.31442e+06	1.66422e+06	1475331	1.66029e+06	1.37173e+06	1.34358e+06	1.51299e+06	1.25627e+06	1.50903e+06	1.32398e+06	1.64211e+06
A0A140N4V1	Ethanolamine ammonia-lyase light chain	eutC	5	26033.5	25351.3	29875.4	29196.7	33388.3	27281	18290	22038.2	24168.6	34481.5	33743.3	38528.8
A0A140N4V4	Cell division ATP-binding protein FtsE	ftsE	21	544036	478603	604534	447603	504096	416268	433034	488625	409750	440257	388797	479810
A0A140N4V5	Uncharacterized protein	ECBD_0548	5	61171.9	56097.4	68857.1	49159.4	55846.3	45840	61148.3	70253.8	64013.4	49394.2	46792	54746.4
A0A140N4V7	Phosphotransferase system EIIC	ECBD_1252	6	27968.1	27044.1	32021.6	21509.1	24739.7	20133.8	20289.4	24287.6	26027.4	12520.9	14527.8	14646.7
A0A140N4W2	Hydrogenase maturation factor	ECBD_0996	4	31870.7	30458.8	36351	71984.8	81524.9	67060.5	37842	44034.2	42345.8	101199	92121.3	111084
A0A140N4W4	Uncharacterized protein	ECBD_0364	6	72828.8	66297.2	81788.9	43273.6	49224.8	40368.1	73451.5	84094.9	75451.5	80036.5	73603.9	88069.9
A0A140N4W5	Uncharacterized protein	ECBD_1262	2	24221.8	23766.1	27865.6	16641.4	19263.6	15608.5	11907.9	14858.4	18235.3	21038.6	21980.8	23909.7
A0A140N4W8	Extracellular solute-binding protein family 1	ECBD_0288	35	264004	233575	293874	187360	211322	174323	1.06283e+06	1.19715e+06	995266	619096	545281	674298
A0A140N4X0	NADH ubiquinone oxidoreductase 20 kDa subunit	ECBD_1006	#N/A	Filtered	Filtered	Filtered	Filtered	Filtered	Filtered	7483.22	9880.62	14121.7	7872.31	10460.3	9591.34
A0A140N4X5	Putative cytoplasmic protein	ECBD_1272	2	53075.1	49012.7	59874.7	26161.1	29973.2	24458.8	32995.3	38581.7	37839.9	30881.3	30593.2	34613.6
A0A140N4X6	GCN5-related N-acetyltransferase	ECBD_0187	3	88718.2	80200.4	99416.3	53223.4	60418.3	49618.3	45713.6	52889.8	49664	64170.9	59721.5	70816.1
A0A140N4X9	Anaerobic nitric oxide reductase transcription regulator NorR	norR	7	44483.3	41494.9	50343.1	43311.1	49267	40402.9	46801.8	54114.1	50675.7	55054.8	51744.9	60902.3
A0A140N4Y2	Peptidyl-prolyl cis-trans isomerase	ECBD_0385	23	1.14694e+06	1.00614e+06	1.27338e+06	1.04061e+06	1.17123e+06	967578	1.05081e+06	1.18362e+06	984085	1.13069e+06	992922	1.23065e+06
A0A140N4Y5	Aspartate-semialdehyde dehydrogenase	asd	36	12521698	1.09591e+07	1.38923e+07	13295100	1.49575e+07	1.23604e+07	6600598	7.42713e+06	6.14366e+06	7954140	6.96344e+06	8.65116e+06
A0A140N4Y7	ATP-dependent RNA helicase DeaD	deaD	49	3.13083e+06	2.74205e+06	3.47426e+06	1.2163e+06	1.36888e+06	1.13091e+06	3.05078e+06	3.43359e+06	2.84344e+06	1.67264e+06	1.46714e+06	1.82003e+06
A0A140N4Y8	Protein RecA	recA	27	4423796	3.87339e+06	4.90864e+06	5091066	5.72799e+06	4.73324e+06	5375447	6.04884e+06	5.00465e+06	4980256	4361296	5.41706e+06
A0A140N4Z2	Alpha/beta hydrolase fold protein	ECBD_0395	9	67081.2	61268	75412.7	43314.9	49271.2	40406.4	59925.7	68878.5	62876.8	68005.1	63076.5	74985.8
A0A140N4Z3	Signal transduction histidine kinase, LytS	ECBD_1292	7	12974.3	13924.5	15387.8	55849.9	63373.2	52060.1	40348.6	46854.2	44676.2	33419.3	32813.9	37373.7
A0A140N4Z4	Transcriptional regulator, DeoR family	ECBD_0319	15	633806	557152	704122	544976	613641	506795	580623	654663	546963	564545	497549	614973
A0A140N4Z5	Cyclic di-GMP-binding protein	ECBD_0207	37	201228	178646	224231	229601	258843	213594	266444	301212	254875	205695	183556	224724
A0A140N4Z6	NAD-dependent epimerase/dehydratase	ECBD_0588	11	93710	84568.2	104954	137844	155616	128289	130384	148144	128381	104386	94909.9	114550
A0A140N4Z8	Protein TusC	tusC	6	224927	199383	250523	194125	218933	180613	145179	164788	142135	168576	151076	184356
A0A140N500	Transcriptional regulator, MarR family	ECBD_1036	18	1.61123e+06	1.41239e+06	1.78845e+06	1.05793e+06	1.19072e+06	983685	1.41966e+06	1.59858e+06	1.32701e+06	1.45319e+06	1.27511e+06	1.58137e+06
A0A140N502	Hpt sensor hybrid histidine kinase	ECBD_1302	6	13508.1	14391.6	15980.1	14304.8	16634.9	13436.2	561.967	2094.21	7687.08	8662.21	11151.4	10450.4
A0A140N505	Ribonuclease	ECBD_0217	6	179027	159220	199602	437498	492728	406874	261558	295715	250332	175653	157268	192053
A0A140N508	Bacterioferritin	ECBD_0415	26	1.41728e+06	1.24269e+06	1.57329e+06	3.95124e+06	4.44569e+06	3.67356e+06	1.89065e+06	2.12844e+06	1.76488e+06	2467707	2.16282e+06	2.68466e+06
A0A140N510	Phosphoenolpyruvate carboxykinase (ATP)	pckA	56	3822644	3.34739e+06	4.24174e+06	2712806	3.05245e+06	2.5222e+06	4295412	4.8338e+06	4.00056e+06	4639894	4.06348e+06	5.04691e+06
A0A140N515	Efflux transporter, RND family, MFP subunit	ECBD_0227	20	16657.5	17147.3	19473.9	67836.2	76857.7	63203.6	45126.6	52229.5	49118.3	59033.5	55226.3	65229.1
A0A140N523	Arsenate reductase	ECBD_0237	10	117711	105569	131580	201314	227021	187297	180960	205042	175401	257229	228647	280766
A0A140N527	Integrase family protein	ECBD_1066	7	53800.3	49647.3	60679.2	41532	47265.5	38748.9	26260	31004.5	31578.2	11995.6	14068.2	14075.4
A0A140N528	30S ribosomal protein S19	rpsS	11	6016139	5.26669e+06	6.67515e+06	5964314	6.7104e+06	5.54509e+06	9006577	1.01339e+07	8.38047e+06	4.63556e+06	4.05969e+06	5.0422e+06
A0A140N530	YfcL protein	ECBD_1334	9	757223	665142	841038	785358	884069	730274	782890	882214	735008	773378	680277	842078
A0A140N534	Phosphoglycolate phosphatase	gph	13	1.20751e+06	1.05914e+06	1.34058e+06	1.29638e+06	1.45897e+06	1.20536e+06	1.1609e+06	1.30747e+06	1.08644e+06	1.314e+06	1.15332e+06	1.43001e+06
A0A140N535	Universal stress protein B	uspB	1	Filtered	Filtered	Filtered	228366	257454	212446	104717	119269	104519	180679	161667	197519
A0A140N536	Signal recognition particle protein	ffh	40	1.0742e+06	942498	1.19269e+06	917333	1.03254e+06	852970	849615	957279	797041	682244	600535	742970
A0A140N537	30S ribosomal protein S8	rpsH	28	19044370	1.66664e+07	2.11283e+07	13206834	1.48582e+07	1.22784e+07	18965036	2.13371e+07	1.76387e+07	16358835	1.43176e+07	1.77913e+07
A0A140N538	Uncharacterized protein	ECBD_0639	3	19412.6	19558.1	22530.4	120501	136105	112165	40950.7	47531.5	45236	54961.9	51663.7	60801.3
A0A140N539	Dihydrofolate synthase/folylpolyglutamate synthase	ECBD_1344	26	1.21866e+06	1.0689e+06	1.35294e+06	961324	1.08203e+06	893868	1.19098e+06	1.34131e+06	1.1144e+06	960951	844404	1.04606e+06
A0A140N544	T-protein	ECBD_1086	49	5668099	4.96216e+06	6.28904e+06	5081264	5716964	4.72412e+06	1618870	1.82269e+06	1.51221e+06	1.00174e+06	880094	1.09042e+06
A0A140N545	Altronate dehydratase	ECBD_0649	18	324411	286432	360888	163826	184846	152444	226332	256085	217582	250530	222785	273481
A0A140N548	30S ribosomal protein S4	rpsD	22	36774432	32180200	40797630	35638232	40093553	3.31326e+07	54365812	6.1163e+07	5.05504e+07	25289848	22132189	2.75037e+07
A0A140N551	GCN5-related N-acetyltransferase	ECBD_1096	24	73909.1	67242.5	82987.5	82182.2	92997	76540.9	97039.1	110631	97380.7	122270	110558	133999
A0A140N556	Peptide deformylase	def	19	1.98814e+06	1.7422e+06	2.20659e+06	1.49741e+06	1.68513e+06	1.39226e+06	1279478	1.44087e+06	1.19668e+06	1.42869e+06	1.25368e+06	1.55473e+06
A0A140N558	Putrescine aminotransferase	patA	20	134979	120679	150737	98755.1	111641	91948.5	75428.6	86319.2	77289.7	85144.4	78073.4	93624.8
A0A140N560	NADH-quinone oxidoreductase subunit B	nuoB	22	1.92278e+06	1.68501e+06	2.13408e+06	1.30303e+06	1.46645e+06	1.21155e+06	1.90286e+06	2.14218e+06	1.77623e+06	1704755	1.49523e+06	1.85495e+06
A0A140N561	Phosphoribulokinase	ECBD_0393	13	108782	97755.9	121674	156177	176241	145333	141368	160501	138593	198312	177095	216694
A0A140N562	L-aspartate oxidase	ECBD_1106	35	537025	472469	596757	905388	1.0191e+06	841865	411402	464290	389640	408901	361360	445710
A0A140N564	Signal recognition particle receptor FtsY	ftsY	35	1.39714e+06	1.22507e+06	1.55095e+06	1.37598e+06	1.54851e+06	1.27936e+06	1.31113e+06	1.47648e+06	1.2261e+06	1.39043e+06	1.2202e+06	1.51313e+06
A0A140N568	YheO domain protein	ECBD_0403	12	1.51608e+06	1.32914e+06	1.68289e+06	1.39753e+06	1.57276e+06	1.2994e+06	1.15915e+06	1.30551e+06	1.08481e+06	1.19753e+06	1.05141e+06	1.30335e+06
A0A140N571	Proton-translocating NADH-quinone oxidoreductase, chain M	ECBD_1384	3	154145	137448	171999	156746	176881	145862	175458	198852	170286	111075	100762	121824
A0A140N573	High-affinity branched-chain amino acid transport ATP-binding protein	ECBD_0287	16	1.55846e+06	1.36622e+06	1.72991e+06	1.33164e+06	1.49864e+06	1.23815e+06	1.84648e+06	2.07876e+06	1.72382e+06	1.56007e+06	1.36863e+06	1.69761e+06
A0A140N574	tRNA-dihydrouridine synthase B	dusB	16	217513	192896	242298	59401.6	67368.8	55362.1	88734	101288	89659.5	69449.2	64340.1	76556.2
A0A140N580	2-succinyl-5-enolpyruvyl-6-hydroxy-3-cyclohexene-1-carboxylate synthase	menD	17	95174.4	85849.6	106579	90827.6	102723	84578.4	93385.4	106521	93983.9	86245.8	79037	94822.5
A0A140N582	Cell shape determining protein, MreB/Mrl family	ECBD_0496	36	8567242	7.49891e+06	9.50528e+06	6.01324e+06	6.76544e+06	5.59057e+06	5711627	6.42704e+06	5.31719e+06	5.80409e+06	5.08215e+06	6.31298e+06
A0A140N583	Bifunctional protein HldE	hldE	44	4178870	3.65908e+06	4.63693e+06	3.67993e+06	4.14047e+06	3.42132e+06	3.33059e+06	3.74838e+06	3.10357e+06	3.61472e+06	3.16646e+06	3.93204e+06
A0A140N587	Bifunctional polymyxin resistance protein ArnA	arnA	80	3173237	2.77915e+06	3.5213e+06	4718026	5.30832e+06	4.38643e+06	3.35936e+06	3.78074e+06	3.13032e+06	3.17767e+06	2.78403e+06	3.45674e+06
A0A140N593	Periplasmic binding protein/LacI transcriptional regulator	ECBD_1136	3	30814.6	29534.8	35179.5	18922.7	21830	17729.3	82660.2	94454.7	84012.7	84747.4	77726	93193
A0A140N597	2-keto-3-deoxy-L-rhamnonate aldolase	rhmA	2	159564	142191	178011	125469	141695	116784	99835.7	113777	99980.6	104374	94899	114537
A0A140N598	50S ribosomal protein L13	rplM	17	7038978	6.16168e+06	7.80986e+06	6276258	7.06133e+06	5.8351e+06	9889624	11127289	9.20142e+06	6320479	5.53399e+06	6.87455e+06
A0A140N599	DNA topoisomerase 4 subunit B	parE	39	610428	536696	678188	482033	542829	448277	657667	741337	618589	485518	428400	529031
A0A140N5A1	Rhomboid protease GlpG	glpG	3	50600.4	46847.3	57129.3	40602.6	46219.9	37884.8	61637.6	70804.3	64468.3	38844.3	37560.8	43273.4
A0A140N5A3	50S ribosomal protein L5	rplE	43	31909152	27923080	35400210	17236764	1.93919e+07	1.60249e+07	23778810	2.67526e+07	2.2114e+07	16574146	1.45059e+07	1.80254e+07
A0A140N5A6	Uncharacterized protein	ECBD_0526	1	3134.8	5314.95	4472.17	51645.1	58642.7	48150.9	46761.3	54068.5	50638	59279.8	55441.8	65497
A0A140N5A7	Extracellular solute-binding protein family 5	ECBD_0719	6	22670.1	22408.4	26144.2	22832.2	26228.2	21363.9	30120.4	35347.5	35167.2	21694.3	22554.5	24622.8
A0A140N5A9	Fe/S biogenesis protein NfuA	nfuA	15	3.49679e+06	3.06227e+06	3.88025e+06	2.32112e+06	2.6118e+06	2.15805e+06	2.83017e+06	3.1854e+06	2.63834e+06	3064613	2.68511e+06	3.3338e+06
A0A140N5B4	30S ribosomal protein S13	rpsM	17	23832286	2.08558e+07	2.64399e+07	21711868	2.44264e+07	2.01854e+07	33215684	3.73691e+07	3.08874e+07	19560256	17118796	2.12728e+07
A0A140N5B5	Iron-containing alcohol dehydrogenase	ECBD_0729	52	1.44233e+06	1.26461e+06	1.60108e+06	1.81675e+06	2.04439e+06	1.68915e+06	11017839	1.23965e+07	1.02503e+07	11445664	10018528	1.24482e+07
A0A140N5B6	Phosphotransferase system, phosphocarrier protein HPr	ECBD_0536	1	36611.2	34606.8	41610	17023.4	19693.3	15963.6	11458.4	14352.7	17817.3	16318.2	17850.4	18776.2
A0A140N5B7	Iron-binding protein IscA	iscA	8	1.10038e+06	965401	1.22172e+06	883007	993925	821058	950386	1.07065e+06	890726	1.0072e+06	884868	1.09636e+06
A0A140N5C1	Ribosomal RNA small subunit methyltransferase B	rsmB	24	443662	390776	493182	382144	430455	355412	435458	491353	412005	364479	322491	397401
A0A140N5C3	Histidine kinase	ECBD_0341	9	194946	173150	217262	208131	234689	193634	158282	179529	154317	167553	150181	183245
A0A140N5C4	Uncharacterized protein	ECBD_0739	10	812627	713621	902502	420606	473724	391169	733011	826099	688636	907144	797323	987549
A0A140N5C7	FAD:protein FMN transferase	ECBD_1445	2	2926.6	5132.78	4241.2	Filtered	Filtered	Filtered	5432.44	7573.5	12215.1	2050.58	5366.25	3260.2
A0A140N5C8	Alpha-2-macroglobulin	ECBD_1166	78	740400	650422	822376	715657	805656	665475	554891	625715	523040	704397	619919	767062
A0A140N5D0	ABC transporter related	ECBD_0473	10	13128.8	14059.7	15559.3	15420.7	17890.3	14473.5	43254.7	50123.5	47378	26836.8	27054.2	30215.2
A0A140N5D2	Penicillin-binding protein, 1A family	ECBD_0351	47	290634	256876	323416	265194	298885	246685	276697	312746	264406	201590	179963	220259
A0A140N5D3	Glutathione S-transferase domain protein	ECBD_0749	24	1.94941e+06	1.70831e+06	2.16362e+06	2.42087e+06	2.72402e+06	2.25079e+06	1.28964e+06	1.4523e+06	1.20612e+06	1.86268e+06	1.63341e+06	2.02669e+06
A0A140N5D7	50S ribosomal protein L21	rplU	12	29607672	25909285	3.2847e+07	15526970	1.74684e+07	1.44354e+07	19942190	2.24364e+07	1.85472e+07	16190082	1.41699e+07	1.76077e+07
A0A140N5D8	Uncharacterized protein	ECBD_1176	5	88455.1	79970.2	99124.4	62564.3	70926.9	58302.4	78171.2	89404.6	79839.4	85548.5	78426.9	94064.2
A0A140N5E1	Ribulose-phosphate 3-epimerase	ECBD_0361	24	2312659	2.02615e+06	2.5666e+06	2.10538e+06	2.3691e+06	1.95749e+06	2.28738e+06	2.57477e+06	2.13372e+06	2.65345e+06	2.32534e+06	2.88666e+06
A0A140N5E2	Glycolate oxidase, subunit GlcD	ECBD_0759	2	Filtered	Filtered	Filtered	Filtered	Filtered	Filtered	33079.6	38676.6	37918.3	21381.6	22280.9	24282.7
A0A140N5E5	Redoxin domain protein	ECBD_1465	4	41733.9	39089.1	47293	45067.5	51242.9	42035.8	33673.2	39344.3	38470.2	31174.1	30849.3	34932
A0A140N5E7	Ppx/GppA phosphatase	ECBD_1186	34	526847	463563	585465	684248	770321	636274	602976	679810	567744	521609	459980	568280
A0A140N5E8	Phosphoglucosamine mutase	glmM	41	1.60799e+06	1.40956e+06	1.78485e+06	1.39101e+06	1.56543e+06	1.29334e+06	1.60564e+06	1.8078e+06	1.49991e+06	1.59207e+06	1.39663e+06	1.73241e+06
A0A140N5F3	Bcr/CflA family efflux transporter	ECBD_1475	2	117613	105483	131471	188695	212824	175565	151774	172208	148267	110569	100320	121274
A0A140N5F4	Polyribonucleotide nucleotidyltransferase	pnp	75	13870059	1.21389e+07	1.53881e+07	8389188	9.43838e+06	7.79946e+06	11461524	1.28957e+07	1.06628e+07	10707192	9372365	1.16451e+07
A0A140N5F5	Diguanylate cyclase/phosphodiesterase	ECBD_0494	2	Filtered	Filtered	Filtered	10659.8	12534.3	10047.4	8752.58	11308.6	15301.8	7036	9728.5	8681.85
A0A140N5F9	Uncharacterized protein	ECBD_0780	8	1.03346e+06	906852	1.14749e+06	943726	1.06223e+06	877507	778175	876908	730624	943247	828913	1.02681e+06
A0A140N5G5	Mannitol dehydrogenase domain protein	ECBD_1485	13	84522.8	76529.4	94761.9	37434.4	42655.7	34939.4	99101.1	112951	99297.7	47267	44930.6	52433
A0A140N5G9	UPF0306 protein YhbP	yhbP	6	58963.4	54165	66407	66534.5	75393.3	61993.4	67404.8	77292.4	69830	71811.5	66407.1	79125.2
A0A140N5H1	Uncharacterized protein	ECBD_0514	17	3.14454e+06	2.75404e+06	3.48947e+06	4.10701e+06	4.62093e+06	3.81837e+06	2.63567e+06	2.96659e+06	2.45752e+06	2322035	2.03535e+06	2.52624e+06
A0A140N5H3	OsmC family protein	ECBD_0392	12	1.12166e+06	984026	1.24534e+06	1547087	1.74101e+06	1.43844e+06	1079015	1.21535e+06	1.01031e+06	1.4164e+06	1.24292e+06	1.54137e+06
A0A140N5H6	Biosynthetic arginine decarboxylase	speA	53	1733988	1.51981e+06	1.92464e+06	1.91355e+06	2.15328e+06	1.77914e+06	2475996	2.78696e+06	2.30907e+06	2.01787e+06	1.76921e+06	2.19547e+06
A0A140N5H9	Putative N-acetylmannosamine-6-phosphate 2-epimerase	nanE	12	319759	282361	355727	186543	210403	173564	261756	295937	250516	269445	239336	294052
A0A140N5I0	Peptidyl-prolyl cis-trans isomerase	ECBD_0402	30	12910500	1.12993e+07	1.43236e+07	7701893	8.66517e+06	7.16049e+06	9319328	10485706	8.67123e+06	8769290	7.6767e+06	9.53763e+06
A0A140N5I1	GTP cyclohydrolase 1	folE	41	6.06662e+06	5.31086e+06	6.73115e+06	9013648	10140896	8380013	6572974	7.39606e+06	6.11798e+06	5695688	4987299	6.19509e+06
A0A140N5I2	Malate dehydrogenase (Oxaloacetate-decarboxylating) (NADP(+)), Phosphate acetyltransferase	ECBD_1227	71	1158842	1.01656e+06	1.28658e+06	814932	917341	757770	1.36782e+06	1.54026e+06	1.27881e+06	1.08379e+06	951885	1.17965e+06
A0A140N5I6	Uncharacterized protein	ECBD_0810	4	3097200	2712622	3.43695e+06	2.20559e+06	2.48183e+06	2.05065e+06	3.39705e+06	3.82314e+06	3.16536e+06	2.61624e+06	2.29279e+06	2.8462e+06
A0A140N5I9	Lysozyme	ECBD_0412	1	Filtered	Filtered	Filtered	Filtered	Filtered	Filtered	8346.7	10852	14924.4	7701.09	10310.5	9405.13
A0A140N5J0	Biosynthetic peptidoglycan transglycosylase	mtgA	3	24766	24242.2	28469.3	40031.5	45577.5	37353.9	26067.3	30787.7	31399.1	21514.5	22397.2	24427.2
A0A140N5J2	LrgB family protein	ECBD_1516	2	30121.8	28928.6	34410.9	178670	201546	166244	14984	18319	21095.1	23799.1	24396.3	26911.8
A0A140N5J6	2-hydroxy-3-oxopropionate reductase	garR	21	132942	118896	148477	170482	192334	158632	225981	255691	217257	230919	205626	252155
A0A140N5J7	3-deoxy-D-manno-octulosonate 8-phosphate phosphatase KdsC	kdsC	12	191274	169937	213189	49638.5	56385.3	46285.4	79956.4	91412.9	81499.1	59969.7	56045.5	66247.3
A0A140N5J9	Substrate-binding region of ABC-type glycine betaine transport system	ECBD_1527	16	483725	425831	537627	804053	905101	747655	674141	759871	633905	862580	758330	939086
A0A140N5K0	Ubiquinone biosynthesis hydroxylase, UbiH/UbiF/VisC/COQ6 family	ECBD_0830	27	332165	293216	369490	316633	356754	294507	260976	295059	249790	297147	263576	324178
A0A140N5K1	N-acetylmuramoyl-L-alanine amidase	ECBD_1247	10	231704	205313	258041	273168	307856	254098	210714	238516	203063	106843	97059.9	117222
A0A140N5K8	50S ribosomal protein L4	rplD	21	20106394	1.75957e+07	2.23065e+07	12353352	13898063	1.14849e+07	16338600	18382387	1.5197e+07	14443422	1.26416e+07	1.57083e+07
A0A140N5K9	Sulfate transport system permease protein CysT	ECBD_1257	5	182099	161909	203011	127653	144152	118815	110178	125412	109595	64328.8	59859.7	70987.8
A0A140N5L0	Uncharacterized protein	ECBD_0840	6	68097.6	62157.4	76540.3	56238.1	63809.9	52421	90758.2	103565	91541.4	125239	113156	137227
A0A140N5L3	ATP-dependent zinc metalloprotease FtsH	ftsH	63	3333444	2.91934e+06	3.69903e+06	4485498	5.04673e+06	4.17025e+06	3.5265e+06	3.96877e+06	3.2857e+06	2841657	2.49002e+06	3.09133e+06
A0A140N5L4	Glutathione transferase	ECBD_0637	11	38598.5	36345.7	43814.7	60716.2	68847.8	56584.2	44543.3	51573.2	48576	43109.6	41292.9	47911.9
A0A140N5L7	50S ribosomal protein L24	rplX	16	18741044	1.6401e+07	2.07918e+07	15433054	1.73627e+07	1.43481e+07	24169444	2.71921e+07	2.24772e+07	9322046	8.16036e+06	1.01388e+07
A0A140N5L9	Cysteine synthase	ECBD_1267	49	13432888	11756349	1.49031e+07	11609818	1.30616e+07	1.07936e+07	12736639	1.43302e+07	1.18483e+07	12684676	1.11027e+07	1.37956e+07
A0A140N5M2	tRNA pseudouridine synthase B	truB	24	1.51402e+06	1.32734e+06	1.68061e+06	787385	886350	732159	1171061	1.31891e+06	1.09589e+06	1.02986e+06	904696	1.121e+06
A0A140N5M4	D-galactonate transporter	ECBD_0647	3	48791.6	45264.6	55122.7	34759.5	39646.4	32452.6	72084.4	82556.9	74180.6	39235.1	37902.7	43698.4
A0A140N5M6	50S ribosomal protein L36	ykgO	2	204932	181888	228341	177631	200377	165279	441342	497972	417475	196035	175103	214219
A0A140N5M9	Uncharacterized protein	ECBD_1277	6	130868	117081	146176	82440.4	93287.5	76780.9	109163	124271	108652	131669	118782	144220
A0A140N5N0	GCN5-related N-acetyltransferase	ECBD_0584	12	1264215	1.10876e+06	1.40348e+06	702486	790839	653230	671110	756461	631087	761174	669599	828807
A0A140N5N2	Uncharacterized protein	ECBD_0657	6	57737.2	53092	65046.7	34681.5	39558.6	32380	32012.9	37476.6	36926.7	35358.9	34511	39483
A0A140N5N4	PfkB domain protein	ECBD_1557	7	234129	207435	260732	171569	193557	159642	151476	171872	147990	197388	176286	215689
A0A140N5N6	Molybdopterin dehydrogenase FAD-binding	ECBD_0870	4	205593	182466	229074	92425.1	104520	86063.6	22835.1	27151.5	28394.1	42431.3	40699.4	47174.2
A0A140N5N9	TrkA-N domain protein	ECBD_0462	22	711329	624985	790125	746955	840867	694572	739896	833845	695037	671022	590716	730766
A0A140N5P0	Ribosomal RNA small subunit methyltransferase I	rsmI	31	1.75925e+06	1.54192e+06	1.95267e+06	1228466	1.38257e+06	1.14223e+06	1.11183e+06	1.25227e+06	1.04082e+06	1188485	1.0435e+06	1.29351e+06
A0A140N5P1	Transcriptional regulator, LacI family	ECBD_0667	13	405811	357657	451191	320604	361222	298199	270638	305930	258773	275767	244868	300927
A0A140N5P6	Putative transferase	ECBD_0472	29	8360687	7.31817e+06	9.27613e+06	5.0961e+06	5.73365e+06	4.73791e+06	5.48012e+06	6.1666e+06	5.10197e+06	5.54034e+06	4.85137e+06	6.02615e+06
A0A140N5Q1	tRNA N6-adenosine threonylcarbamoyltransferase	tsaD	21	789300	693210	876625	501950	565236	466794	545948	615654	514726	461525	407406	502938
A0A140N5Q4	Uncharacterized protein	ECBD_0891	2	291004	257201	323827	372553	419664	346495	285248	322366	272356	361324	319730	393970
A0A140N5Q6	Multidrug resistance protein MdtB	mdtB	12	10358.5	11635.7	12486	18681	21558.1	17504.6	14192.8	17428.9	20359.5	17317.4	18724.7	19862.8
A0A140N5Q7	Adenylate cyclase	ECBD_0687	28	1.39523e+06	1.22339e+06	1.54882e+06	1.0213e+06	1.1495e+06	949624	931606	1.04952e+06	873267	876099	770159	953788
A0A140N5R4	Quinone oxidoreductase, YhdH/YhfP family	ECBD_0493	27	1.24092e+06	1.08837e+06	1.37764e+06	1604124	1.80518e+06	1.49147e+06	1.27996e+06	1.44142e+06	1.19713e+06	1.79771e+06	1.57657e+06	1.95604e+06
A0A140N5R7	Uncharacterized protein	ECBD_0697	10	2.11738e+06	1.85528e+06	2.34996e+06	2041640	2297387	1.89822e+06	2.02314e+06	2.27749e+06	1.88805e+06	2.81511e+06	2.4668e+06	3.06247e+06
A0A140N5R8	Fatty acid oxidation complex subunit alpha	fadJ	23	156666	139655	174796	90828.4	102724	84579.2	255796	289233	244975	153226	137645	167663
A0A140N5S1	GntR domain protein	ECBD_0008	8	504176	443726	560314	377045	424717	350671	351297	396671	333761	439413	388059	478892
A0A140N5S4	Cysteine desulfurase, sulfur acceptor subunit CsdE	ECBD_0911	14	475740	418845	528769	389442	438664	362197	389866	440061	369618	383654	339269	418254
A0A140N5S6	3',5'-cyclic adenosine monophosphate phosphodiesterase CpdA	cpdA	9	132045	118112	147482	135470	152945	126082	126720	144022	124974	151329	135985	165601
A0A140N5S7	50S ribosomal protein L3 glutamine methyltransferase	prmB	15	1.74945e+06	1.53334e+06	1.94179e+06	2002022	2.25282e+06	1.86139e+06	1.79149e+06	2.01689e+06	1.67269e+06	2205232	1933150	2399220
A0A140N5S8	Putative DNA-binding transcriptional regulator	ECBD_0503	10	144327	128858	161107	180026	203071	167505	137061	155655	134588	162326	145608	177560
A0A140N5T0	Putative transport protein YidE	yidE	7	21537.9	21417.6	24888.1	34203.3	39020.7	31935.5	26857.6	31676.8	32133.8	27888	27974	31358.4
A0A140N5T4	Ribose import ATP-binding protein RbsA	rbsA	21	153294	136705	171056	32885.5	37538.1	30710.3	103696	118120	103570	145417	130812	159171
A0A140N5T5	Periplasmic serine endoprotease DegP-like	ECBD_0513	32	824030	723598	915153	845095	951274	785811	828526	933554	777435	991324	870981	1.0791e+06
A0A140N5T6	Erythronate-4-phosphate dehydrogenase	pdxB	43	3.00112e+06	2.62855e+06	3.33036e+06	2.77496e+06	3.12238e+06	2.57999e+06	2.45052e+06	2.7583e+06	2.28538e+06	2649062	2.3215e+06	2.88189e+06
A0A140N5U1	Serine transporter	ECBD_0932	6	81384.6	73783.5	91280.5	42864	48764.1	39987.3	87805.4	100243	88796.2	74637.4	68879.7	82198.3
A0A140N5U3	KDPG and KHG aldolase	ECBD_0010	4	22646.8	22388	26118.3	33054.1	37727.9	30867.1	21540.9	25695.5	27190.9	25867.1	26205.7	29160.6
A0A140N5U8	Cationic amino acid ABC transporter, periplasmic binding protein	ECBD_1349	34	3.9183e+06	3.43108e+06	4.34786e+06	1.87619e+06	2.11126e+06	1.74441e+06	6.09967e+06	6.86359e+06	5.67795e+06	3.5052e+06	3.07062e+06	3.81293e+06
A0A140N5V0	Glucarate dehydratase	ECBD_0942	25	118332	106113	132269	177216	199910	164893	137102	155702	134626	165804	148650	181342
A0A140N5V1	Glyoxalase	ECBD_0533	17	2.62988e+06	2.30372e+06	2.91852e+06	2.52543e+06	2.84165e+06	2.348e+06	2164251	2.43624e+06	2.01924e+06	3.05794e+06	2.67927e+06	3.32654e+06
A0A140N5V3	Oxidoreductase domain protein	ECBD_0655	13	265676	235039	295729	326421	367766	303607	388182	438167	368052	464118	409675	505759
A0A140N5V4	Phosphoesterase	ECBD_1359	8	429748	378602	477747	546314	615146	508039	376371	424879	357072	618868	545081	674049
A0A140N5V8	Phosphomannomutase	ECBD_1629	4	720080	632642	799833	730906	822811	679651	882439	994206	827557	874079	768391	951591
A0A140N5V9	Aldo/keto reductase	ECBD_0737	26	425650	375016	473200	495884	558412	461154	671373	756756	631331	854017	750837	929773
A0A140N5W1	Lipopolysaccharide export system protein LptC	lptC	4	139485	124622	155736	222833	251229	207302	156931	178009	153061	136275	122813	149229
A0A140N5W3	Aminotransferase class I and II	ECBD_1369	24	309592	273465	344449	226104	254909	210343	436244	492237	412735	319682	283294	348685
A0A140N5W6	Histidinol dehydrogenase	hisD	25	7075417	6.19356e+06	7.85029e+06	5463574	6.14706e+06	5.07955e+06	5.4029e+06	6.07973e+06	5.03017e+06	6549821	5.73467e+06	7.12396e+06
A0A140N5X0	UDP-N-acetylglucosamine 1-carboxyvinyltransferase	murA	37	2.13988e+06	1.87497e+06	2.37493e+06	1.64432e+06	1.8504e+06	1.52884e+06	2.31578e+06	2.60671e+06	2.16011e+06	1704259	1.4948e+06	1.85441e+06
A0A140N5X3	Hydrogenase maturation factor HybF	hybF	2	55759.6	51361.7	62852.9	44124.7	50182.3	41159.3	72769.5	83327.7	74817.6	107422	97566.5	117852
A0A140N5X4	Membrane protein-like protein	ECBD_1649	3	Filtered	Filtered	Filtered	32868.2	37518.8	30694.3	31313.3	36689.5	36276.2	24831	25299.1	28033.9
A0A140N5X5	DNA primase	dnaG	21	333343	294247	370796	223653	252151	208064	306158	345890	291796	277903	246737	303249
A0A140N5X6	NADH-quinone oxidoreductase subunit H	nuoH	8	715349	628502	794585	982050	1.10535e+06	913137	973109	1.09621e+06	911852	655634	577252	714033
A0A140N5X8	Sulfate adenylyltransferase subunit 2	cysD	23	4.02252e+06	3.52228e+06	4.46348e+06	2.82003e+06	3.17308e+06	2.62189e+06	3.78059e+06	4.25462e+06	3.52193e+06	2.25748e+06	1.97887e+06	2.45604e+06
A0A140N5X9	Ribosomal RNA large subunit methyltransferase E	rlmE	14	1.83589e+06	1.60898e+06	2.03769e+06	1.60025e+06	1.80082e+06	1.48787e+06	1.79645e+06	2.02247e+06	1.6773e+06	1.70659e+06	1.49684e+06	1.85695e+06
A0A140N5Y0	Uracil-xanthine permease	ECBD_0070	1	127678	114290	142637	85268.1	96468.6	79409.8	108239	123231	107793	57163	53589.6	63194.9
A0A140N5Y3	Multifunctional CCA protein	cca	23	452271	398309	502732	443717	499724	412656	433062	488657	409777	810689	712925	882654
A0A140N5Y5	MATE efflux family protein	ECBD_1662	1	Filtered	Filtered	Filtered	19142.8	22077.7	17934	8047.89	10515.9	14646.7	6675.44	9413.01	8289.74
A0A140N5Y7	Ribosome-binding factor A	rbfA	14	1.77612e+06	1.55668e+06	1.97138e+06	1.47013e+06	1.65444e+06	1.3669e+06	2.36186e+06	2.65855e+06	2.20295e+06	2298073	2.01439e+06	2.50018e+06
A0A140N5Y8	DNA-damage-inducible protein D	ECBD_0080	5	126551	113304	141387	51965.6	59003.3	48448.9	109216	124330	108701	69245.9	64162.1	76335.1
A0A140N5Z1	Peptidase M23	ECBD_0982	10	612299	538334	680264	703909	792440	654553	710609	800897	667809	907335	797490	987757
A0A140N5Z5	Sterol-binding domain protein	ECBD_0583	9	144223	128767	160992	49685.8	56438.5	46329.4	47653.1	55071.7	51467.1	39292.2	37952.7	43760.4
A0A140N5Z7	50S ribosomal protein L33	rpmG	3	8.17585e+06	7.15644e+06	9.07107e+06	7.52058e+06	8.46119e+06	6.99192e+06	8773514	9.87167e+06	8.16379e+06	3336575	2.92308e+06	3.62956e+06
A0A140N5Z8	Polymyxin resistance protein B	ECBD_1399	5	170318	151600	189940	101332	114541	94344.3	86729.5	99032.7	87796	94429	86197.4	103722
A0A140N601	ADP-ribose diphosphatase	ECBD_0705	17	370517	326774	412037	323065	363990	300487	338868	382689	322206	362052	320368	394762
A0A140N602	Cytosine-specific methyltransferase	ECBD_1685	1	9173.21	10598.6	11171	49019.5	55688.9	45709.9	71977.4	82436.6	74081.1	55960.4	52537.4	61887.2
A0A140N604	Penicillin-binding protein activator LpoA	lpoA	28	853885	749721	948273	401217	451912	373144	529200	596812	499156	412687	364673	449827
A0A140N605	Lipopolysaccharide core biosynthesis protein	ECBD_0101	1	Filtered	Filtered	Filtered	18325	21157.6	17173.7	8777.59	11336.8	15325	Filtered	Filtered	Filtered
A0A140N608	YfaZ family protein	ECBD_1409	1	Filtered	Filtered	Filtered	Filtered	Filtered	Filtered	18498.4	22272.7	24362.3	40239.4	38781.5	44790.6
A0A140N609	Adenine DNA glycosylase	ECBD_0778	6	97323.6	87730.1	108963	58997.9	66914.6	54986.7	73289.1	83912.2	75300.6	40767.5	39243.6	45364.9
A0A140N610	BOF domain-containing protein	ECBD_0715	9	1.17635e+06	1.03187e+06	1.306e+06	1.01373e+06	1.14099e+06	942589	928237	1.04573e+06	870135	1.22344e+06	1.07408e+06	1.33152e+06
A0A140N613	YicC domain protein	ECBD_0082	33	1.75705e+06	1.53999e+06	1.95022e+06	1.94225e+06	2.18558e+06	1.80582e+06	1.65509e+06	1.86344e+06	1.54588e+06	1.87467e+06	1.64391e+06	2.03973e+06
A0A140N615	Uncharacterized protein	ECBD_0111	11	126605	113351	141446	115110	130041	107153	116271	132266	115260	111068	100756	121816
A0A140N618	Uncharacterized protein	ECBD_0788	3	1.31096e+06	1.14966e+06	1.45534e+06	550679	620056	512097	467325	527203	441631	375119	331801	408972
A0A140N621	Phosphopantetheine adenylyltransferase	coaD	15	187561	166688	209070	155963	176001	145134	165515	187667	161042	195570	174695	213712
A0A140N622	Galactarate dehydratase (L-threo-forming)	garD	12	88990.4	80438.6	99718.3	63820.3	72339.8	59470	84276.5	96273.1	85515.4	102424	93192.8	112416
A0A140N624	GntR domain protein	ECBD_0121	2	66110.1	60418.3	74335.4	18024.1	20819.1	16893.9	55794.6	64230.9	59036.1	25651.2	26016.8	28925.8
A0A140N626	DNA gyrase subunit A	gyrA	78	2.39469e+06	2.09792e+06	2.6576e+06	2.59846e+06	2.92381e+06	2.41589e+06	2257936	2541640	2.10634e+06	1.93336e+06	1.69526e+06	2.10356e+06
A0A140N627	S-adenosylmethionine synthase	metK	65	23804466	2.08315e+07	2.64091e+07	26160972	2.94316e+07	2.43217e+07	20127746	2.26452e+07	1.87197e+07	21502508	1.88183e+07	2.3385e+07
A0A140N633	Short-chain dehydrogenase/reductase SDR	ECBD_0735	15	92205.7	83252	103285	382895	431299	356110	162920	184747	158630	305869	271207	333662
A0A140N635	Two component, sigma54 specific, transcriptional regulator, Fis family	ECBD_1439	7	28934.7	27889.9	33093.9	37066	42241.2	34596.9	43683.2	50605.6	47776.4	46502.1	44261.4	51601.3
A0A140N640	2,3-bisphosphoglycerate-independent phosphoglycerate mutase	gpmI	52	8038356	7.03613e+06	8.91855e+06	7204446	8.10554e+06	6.69802e+06	4434822	4.99064e+06	4.13016e+06	5610134	4.91244e+06	6.10205e+06
A0A140N643	Hydrogenase expression/formation protein	ECBD_0745	13	657447	577838	730350	445809	502077	414600	577212	650826	543792	731314	643472	796335
A0A140N644	Glutamate--cysteine ligase	gshA	32	1.42911e+06	1.25304e+06	1.58641e+06	1.50621e+06	1.69502e+06	1.40044e+06	1.73935e+06	1.95823e+06	1.62422e+06	1452682	1.27467e+06	1.58082e+06
A0A140N645	Ecotin	eco	13	1.32687e+06	1.16358e+06	1.47299e+06	1.06838e+06	1.20247e+06	993395	1.01499e+06	1.14333e+06	950791	1.38507e+06	1.21551e+06	1.5073e+06
A0A140N649	Aldehyde dehydrogenase (NAD(+))	ECBD_0142	28	378369	333645	420747	401397	452113	373310	442031	498747	418115	635315	559472	691935
A0A140N652	UPF0149 protein YgfB	ygfB	6	947637	831754	1.05228e+06	914030	1.02883e+06	849899	761999	858711	715586	793843	698185	864335
A0A140N655	Glycine betaine/L-proline ABC transporter, ATPase subunit	ECBD_1042	2	39093.6	36778.9	44363.9	8484.9	10087.5	8025.43	11596	14507.5	17945.3	Filtered	Filtered	Filtered
A0A140N660	UPF0352 protein YejL	yejL	5	699634	614751	777150	733003	825171	681601	753418	849058	707608	722629	635872	786889
A0A140N662	Flagellar transcriptional regulator FlhD	flhD	7	107116	96298.3	119826	34101.6	38906.3	31841	32342.9	37847.8	37233.4	33523.3	32904.9	37486.8
A0A140N665	Lipoprotein AcfD-like protein	ECBD_0765	8	32643.8	31135.3	37208.7	14819.2	17213.6	13914.4	39083.5	45430.9	43500	35457.7	34597.4	39590.4
A0A140N666	Aminotransferase class I and II	ECBD_0162	32	1346336	1180616	1494586	1026000	1154792	953996	1748591	1.96863e+06	1.63281e+06	1.24441e+06	1.09243e+06	1.35433e+06
A0A140N670	Transcriptional regulator, ArsR family	ECBD_1052	5	68469.2	62482.6	76952.5	57634.5	65380.8	53719.2	60221	69210.6	63151.3	66901.8	62111.1	73785.9
A0A140N671	Extracellular solute-binding protein family 5	ECBD_1480	22	251448	222589	279944	194100	218905	180589	151312	171688	147837	156077	140139	170764
A0A140N672	Response regulator receiver protein	ECBD_1756	1	33398.9	31796.1	38046.4	83042.1	93964.3	77340.3	78745.2	90050.4	80373.1	113581	102955	124550
A0A140N675	Membrane-bound lytic murein transglycosylase C	mltC	6	53741.4	49595.7	60613.8	50914.7	57821	47471.9	45814	53002.7	49757.3	39203.3	37874.9	43663.8
A0A140N678	Isopentenyl-diphosphate Delta-isomerase	idi	4	61993.7	56816.5	69768.8	71640.3	81137.3	66740.2	78362.2	89619.5	80017	102948	93651.5	112986
A0A140N679	Phosphofructokinase	ECBD_1490	25	12304198	1.07687e+07	1.3651e+07	12894521	1.45069e+07	1.1988e+07	874356	985112	820042	889699	782059	968578
A0A140N683	RNA polymerase sigma factor RpoD	rpoD	38	2168324	1.89986e+06	2.40648e+06	2.73475e+06	3.07713e+06	2.5426e+06	2.97231e+06	3.34532e+06	2.77049e+06	2.84876e+06	2.49624e+06	3.09906e+06
A0A140N688	dITP/XTP pyrophosphatase	ECBD_0786	8	1.4802e+06	1.29775e+06	1.64309e+06	967050	1.08847e+06	899192	1.25006e+06	1.40778e+06	1.16933e+06	1.20974e+06	1.06209e+06	1.31662e+06
A0A140N689	NAD kinase	nadK	15	255075	225763	283968	308798	347940	287223	218511	247287	210311	236435	210452	258153
A0A140N690	Glycine--tRNA ligase alpha subunit	glyQ	21	1.25507e+06	1.10076e+06	1.39334e+06	1.28196e+06	1.44275e+06	1.19196e+06	1.39984e+06	1.57628e+06	1.30858e+06	1.26635e+06	1.11163e+06	1.37818e+06
A0A140N691	Uncharacterized protein	ECBD_1500	1	38505.6	36264.4	43711.6	48914	55570.3	45611.9	37124.9	43227.5	41679.2	35848.1	34939.1	40015
A0A140N692	Uncharacterized protein	ECBD_0183	16	951014	834710	1.05603e+06	1.07152e+06	1.20601e+06	996318	898506	1.01228e+06	842495	876108	770167	953798
A0A140N694	Undecaprenyl-diphosphatase	uppP	2	231744	205348	258086	172428	194524	160441	217320	245947	209204	168185	150733	183931
A0A140N695	PAS modulated sigma54 specific transcriptional regulator, Fis family	ECBD_0868	6	29963.7	28790.2	34235.5	9020.81	10690.4	8523.66	50692	58490.5	54292.4	32836.4	32303.8	36739.8
A0A140N696	2-dehydro-3-deoxygalactonokinase	ECBD_0009	3	Filtered	Filtered	Filtered	4447.37	5545.29	4271.79	30245.3	35488	35283.3	32249.7	31790.5	36101.7
A0A140N699	Dihydroorotate dehydrogenase family protein	ECBD_1511	11	154251	137542	172117	101047	114220	94079.6	175395	198781	170227	238115	211923	259981
A0A140N6A0	OmpA/MotB domain protein	ECBD_0185	10	358665	316404	398888	434277	489104	403879	349720	394896	332294	276481	245493	301704
A0A140N6A1	Binding-protein-dependent transport systems inner membrane component	ECBD_0193	5	788708	692692	875967	861877	970154	801414	835061	940906	783510	584335	514865	636494
A0A140N6A4	Acetyl-CoA acetyltransferase	ECBD_0878	15	313972	277297	349307	70592.5	79958.6	65766.1	335973	379432	319515	162159	145461	177378
A0A140N6A5	Chaperone protein ClpB	clpB	129	13054709	1.14254e+07	1.44836e+07	15233625	1.71384e+07	1.41626e+07	11511044	1.29514e+07	1.07088e+07	20134688	17621424	2.18975e+07
A0A140N6A8	Type I secretion outer membrane protein, TolC family	ECBD_0704	27	298400	263672	332032	535106	602537	497619	342270	386515	325368	397521	351403	433335
A0A140N6B0	Oligopeptide/dipeptide ABC transporter, ATPase subunit	ECBD_0195	32	4.21587e+06	3.69146e+06	4.67798e+06	2.60976e+06	2.93652e+06	2.4264e+06	2656093	2.98957e+06	2.4765e+06	2411727	2.11383e+06	2.62378e+06
A0A140N6B2	Uncharacterized protein	ECBD_0816	17	397804	350650	442308	614864	692264	571768	646811	729124	608496	655191	576864	713550
A0A140N6B4	Cellulose biosynthesis protein BcsE	ECBD_0203	4	25329.5	24735.3	29094.4	12916.3	15072.9	12145.3	35626.9	41542.3	40286.5	28880.3	28842.2	32437.5
A0A140N6B7	Exonuclease RNase T and DNA polymerase III	ECBD_1796	15	138035	123353	154127	146570	165433	136401	88848.3	101416	89765.8	95383.7	87032.8	104760
A0A140N6B8	Transcriptional regulator, MerR family	ECBD_1532	2	Filtered	Filtered	Filtered	37059.4	42233.9	34590.8	Filtered	Filtered	Filtered	Filtered	Filtered	Filtered
A0A140N6B9	Cellulose synthase operon protein YhjQ	ECBD_0205	3	18379.2	18653.8	21383.9	Filtered	Filtered	Filtered	9468.72	12114.3	15967.6	10592.2	12840.2	12549.2
A0A140N6C1	DNA gyrase subunit B	gyrB	81	2.48445e+06	2.17646e+06	2.75718e+06	2.29724e+06	2.58494e+06	2.13586e+06	2690617	3.02841e+06	2.5086e+06	2.47423e+06	2.16853e+06	2.69176e+06
A0A140N6C2	Uncharacterized protein	ECBD_0040	2	163066	145255	181896	123943	139978	115366	116875	132946	115822	52464.4	49478.3	58085.2
A0A140N6C3	Mammalian cell entry related domain protein	ECBD_1806	39	315412	278558	350905	389297	438501	362061	927684	1.04511e+06	869620	841607	739978	916278
A0A140N6C4	5-formyltetrahydrofolate cyclo-ligase	ECBD_0826	11	134075	119888	149734	120434	136030	112103	86311	98561.8	87406.9	102160	92961.8	112129
A0A140N6C5	Two component transcriptional regulator, winged helix family	ECBD_0714	15	182164	161966	203083	157654	177903	146706	189461	214605	183304	233445	207836	254901
A0A140N6C6	Elongation factor 4	lepA	38	4236694	3.70968e+06	4.70108e+06	3163191	3.55913e+06	2.94092e+06	3.68564e+06	4.14781e+06	3.43366e+06	3103915	2.7195e+06	3.37654e+06
A0A140N6C7	PfkB domain protein	ECBD_0213	12	596542	524546	662783	550960	620372	512358	565962	638169	533332	759860	668450	827378
A0A140N6C8	Membrane-bound lytic murein transglycosylase A	ECBD_0909	22	417995	368318	464708	278431	313777	258991	342759	387066	325824	287797	255394	314009
A0A140N6D0	AsmA family protein	ECBD_0215	14	42394.9	39667.5	48026.3	121246	136944	112858	65212.6	74826.2	67792	63463.5	59102.6	70046.7
A0A140N6D2	Uncharacterized protein YebO	ECBD_1816	6	33203.2	31624.8	37829.3	46310.4	52641.3	43191.4	74154.1	84885.3	76104.7	35359.7	34511.7	39483.9
A0A140N6D3	Uncharacterized protein	ECBD_0014	28	622061	546875	691093	791485	890962	735970	533208	601321	502882	825073	725511	898297
A0A140N6D4	UPF0313 protein YgiQ	ygiQ	37	555017	488212	616717	279268	314718	259769	458022	516736	432982	618826	545045	674004
A0A140N6D5	L-fuculokinase	fucK	28	1113059	976499	1.23579e+06	152942	172601	142325	182590	206876	176916	217060	193499	237083
A0A140N6D6	Uncharacterized protein	ECBD_1552	7	539523	474654	599527	500088	563142	465063	467455	527349	441752	706976	622176	769867
A0A140N6D7	Glycoside hydrolase family 1	ECBD_0836	32	1567516	1.37415e+06	1.73996e+06	1.37968e+06	1.55268e+06	1.28281e+06	1.22296e+06	1.37729e+06	1.14414e+06	1.27992e+06	1.1235e+06	1.39294e+06
A0A140N6D8	HAD superfamily (Subfamily IF) hydrolase, YfhB	ECBD_1122	5	141509	126392	157981	183391	206856	170633	101410	115549	101445	106860	97074.4	117240
A0A140N6E0	Integral membrane protein TerC	ECBD_1826	6	190143	168947	211934	207434	233905	192986	302038	341255	287966	202226	180520	220952
A0A140N6E2	Glucan 1,3-alpha-glucosidase	ECBD_0061	10	78343	71122.1	87906.2	90876	102778	84623.4	83507.2	95407.6	84800.3	92183.9	84232.9	101280
A0A140N6E3	TonB system transport protein ExbD	ECBD_0734	6	52534	48539.3	59274.4	17303.9	20008.9	16224.3	33951.3	39657.2	38728.8	14235.1	16027.7	16510.8
A0A140N6E4	Uncharacterized protein	ECBD_0025	1	235427	208571	262171	156697	176826	145817	225247	254865	216574	210370	187646	229808
A0A140N6E5	D-tagatose-1,6-bisphosphate aldolase subunit GatZ	gatZ	44	18569748	1.62511e+07	2.06018e+07	20596376	23171465	1.91483e+07	17183056	19332400	15982037	26614228	2.3291e+07	2.8944e+07
A0A140N6E6	Flap endonuclease Xni	xni	13	201944	179273	225026	164208	185275	152799	181277	205398	175695	195509	174642	213646
A0A140N6E7	Peptide chain release factor 2	prfB	27	3.01449e+06	2.64025e+06	3.34519e+06	2.46992e+06	2.7792e+06	2.29639e+06	3.09794e+06	3.48665e+06	2.88729e+06	2997382	2.62628e+06	3.26068e+06
A0A140N6E9	Outer membrane lipoprotein, Slp family	ECBD_1836	9	123954	111032	138506	154320	174152	143606	132624	150664	130463	114438	103705	125481
A0A140N6F1	Cytochrome-c3 hydrogenase	ECBD_0744	46	1.46682e+06	1.28604e+06	1.62825e+06	1.12037e+06	1.26095e+06	1.04173e+06	1502493	1.69177e+06	1.40401e+06	1.72344e+06	1.51158e+06	1.87527e+06
A0A140N6F2	Histidine kinase	ECBD_0035	2	21560.3	21437.3	24913	19812.5	22831.1	18556.6	26752.3	31558.3	32035.9	18814.4	20034.6	21490.9
A0A140N6F3	Sodium/glutamate symporter	gltS	7	157212	140133	175402	306324	345156	284922	146158	165890	143046	177186	158609	193720
A0A140N6F4	Flavohemoprotein	hmp	19	182662	162401	203635	144108	162663	134112	136906	155481	134444	208992	186440	228309
A0A140N6F6	Oligopeptidase A	ECBD_0243	65	3.04313e+06	2.66531e+06	3.37697e+06	2.3097e+06	2.59895e+06	2.14744e+06	2.57394e+06	2.89715e+06	2.40012e+06	2381787	2.08764e+06	2.59122e+06
A0A140N6F8	Outer membrane lipoprotein, Slp family	ECBD_0235	8	78180.3	70979.8	87725.8	445607	501850	414413	108946	124026	108450	150536	135291	164738
A0A140N6F9	Uncharacterized protein	ECBD_1573	5	78270.9	71059	87826.2	290237	327059	269967	100399	114411	100504	200385	178909	218949
A0A140N6G0	Enolase	eno	55	44516548	3.89546e+07	4.93865e+07	52316888	58857041	4.86385e+07	28678500	3.22648e+07	2.66692e+07	44627608	39052729	4.85336e+07
A0A140N6G3	Carboxylate/amino acid/amine transporter	ECBD_0045	1	34665.8	32904.5	39451.8	42677	48553.6	39813.4	43949.5	50905.2	48023.9	36085.6	35146.9	40273.3
A0A140N6G5	Secretion protein HlyD family protein	ECBD_0253	15	250925	222132	279365	205898	232177	191558	195287	221160	188721	207360	185012	226534
A0A140N6G6	Dipeptide and tripeptide permease B	dtpB	1	Filtered	Filtered	Filtered	42834.3	48730.6	39959.6	22241.6	26483.8	27842.4	29051	28991.6	32623.2
A0A140N6G8	3-phenylpropionate/cinnamic acid dioxygenase ferredoxin--NAD(+) reductase component	hcaD	1	91188.2	82361.7	102156	75169.8	85108	70021.5	68539.5	78568.9	70884.9	65296.9	60706.8	72040.6
A0A140N6H0	Formamidopyrimidine-DNA glycosylase	mutM	19	700878	615840	778531	862492	970845	801985	592852	668420	558331	488510	431018	532285
A0A140N6H6	Alcohol dehydrogenase zinc-binding domain protein	ECBD_1870	4	93112.7	84045.6	104291	98914.5	111821	92096.7	86836.6	99153.2	87895.5	90009.9	82330.7	98916
A0A140N6H9	tRNA (cytidine/uridine-2'-O-)-methyltransferase TrmJ	trmJ	19	1.50265e+06	1.31739e+06	1.668e+06	1055876	1.1884e+06	981772	994227	1.11997e+06	931485	953774	838125	1.03826e+06
A0A140N6I0	Transcriptional regulator, LacI family	ECBD_0887	19	440519	388027	489696	350548	394908	326037	357108	403209	339164	387922	343004	422895
A0A140N6I3	Integrase family protein	ECBD_0066	17	145632	130000	162555	72031	81576.9	67103.5	90432.1	103198	91238.3	59625.3	55744.1	65872.7
A0A140N6I5	Selenide, water dikinase	selD	26	1.26968e+06	1.11354e+06	1.40954e+06	1.18693e+06	1.33584e+06	1.10361e+06	1.05968e+06	1.1936e+06	992334	1.44965e+06	1.27201e+06	1.57752e+06
A0A140N6I7	SseB family protein	ECBD_1162	11	219029	194222	243980	171068	192993	159177	186152	210882	180227	179903	160987	196675
A0A140N6I8	Peptidase M23	ECBD_0112	22	268622	237616	298997	313581	353320	291669	254855	288174	244100	256372	227897	279834
A0A140N6I9	5'/3'-nucleotidase SurE	surE	15	411267	362430	457244	236386	266477	219903	248667	281212	238347	269112	239045	293689
A0A140N6J0	DNA-directed RNA polymerase subunit omega	rpoZ	17	2.4217e+06	2.12156e+06	2.68757e+06	3260420	3.66851e+06	3.03131e+06	3.84014e+06	4.32162e+06	3.5773e+06	3.99644e+06	3.50046e+06	4.34716e+06
A0A140N6J2	Extracellular solute-binding protein family 1	ECBD_1890	18	436478	384491	485213	344792	388433	320686	366008	413221	347438	405455	358345	441963
A0A140N6J5	Extracellular ligand-binding receptor	ECBD_0283	27	8769104	7675538	9.72922e+06	4.01534e+06	4.5178e+06	3.73315e+06	11754186	1.32249e+07	1.09349e+07	6593758	5.77311e+06	7.17174e+06
A0A140N6J6	Histidine--tRNA ligase	hisS	44	3.20461e+06	2.80661e+06	3.55611e+06	2.61378e+06	2.94105e+06	2.43014e+06	2.8749e+06	3.23572e+06	2.67992e+06	2.43535e+06	2.1345e+06	2.64947e+06
A0A140N6J7	Phosphatidylglycerol--prolipoprotein diacylglyceryl transferase	lgt	7	280410	247931	312074	181691	204944	169053	144553	164084	141554	101601	92472.9	111521
A0A140N6J8	Regulatory protein GalF	ECBD_1613	26	705377	619777	783522	593330	668039	551749	787067	886912	738891	677141	596071	737421
A0A140N6J9	Heme chaperone HemW	ECBD_0785	7	69253	63168.4	77822	54433	61779.1	50742.8	73736.9	84416	75716.9	66422.1	61691.3	73264.2
A0A140N6K1	Amino-acid acetyltransferase	argA	41	1.20573e+06	1.05759e+06	1.3386e+06	1.04822e+06	1.17978e+06	974650	871567	981975	817450	972509	854518	1.05863e+06
A0A140N6K2	N-succinylarginine dihydrolase	astB	5	33030.4	31473.6	37637.6	9695.1	11449	9150.54	58335.2	67089.1	61398.1	25754	26106.8	29037.7
A0A140N6K3	Uncharacterized protein	ECBD_0293	5	16881.8	17343.5	19722.7	32152.6	36713.7	30029	16747.9	20303.4	22735	28705	28688.9	32246.9
A0A140N6K5	Deoxyuridine 5'-triphosphate nucleotidohydrolase	dut	7	1.22951e+06	1.0784e+06	1.36498e+06	798696	899075	742675	901080	1.01518e+06	844888	893212	785132	972398
A0A140N6K6	Inner-membrane translocator	ECBD_0285	9	94304.1	85088	105613	124025	140070	115442	106063	120783	105770	101973	92798	111925
A0A140N6K7	Uncharacterized protein	ECBD_1623	1	171955	153032	191757	131627	148623	122509	156734	177788	152878	141334	127239	154731
A0A140N6K9	Deoxyribonuclease I	ECBD_0795	2	Filtered	Filtered	Filtered	30336.7	34670.8	28340.8	29779.1	34963.5	34849.9	33025.6	32469.4	36945.5
A0A140N6L1	Transcriptional regulator, DeoR family	ECBD_0917	10	462374	407150	513941	277916	313198	258512	426349	481105	403536	333009	294955	363177
A0A140N6L2	Lipopolysaccharide core heptose(I) kinase	ECBD_0096	8	179090	159276	199673	203569	229557	189392	195290	221163	188723	193967	173293	211969
A0A140N6L4	Imidazole glycerol phosphate synthase subunit HisF	hisF	36	5324361	4.66139e+06	5.90771e+06	3.26352e+06	3.67201e+06	3.03419e+06	3.06225e+06	3.44649e+06	2.8541e+06	3.49532e+06	3.06198e+06	3.80219e+06
A0A140N6L6	DnaA regulatory inactivator Hda	hda	12	413112	364045	459291	456627	514247	424657	339596	383508	322883	374779	331504	408602
A0A140N6M1	Sulf_transp domain-containing protein	ECBD_1644	2	173272	154185	193218	159728	180236	148634	130611	148399	128592	169251	151667	185091
A0A140N6M2	Fructosamine kinase	ECBD_1920	18	396115	349173	440434	589992	664284	548646	494676	557973	467059	933936	820766	1.01669e+06
A0A140N6M3	Gluconokinase	ECBD_0306	10	1.28186e+06	1.1242e+06	1.42305e+06	1111959	1.2515e+06	1.03391e+06	2.55467e+06	2.87547e+06	2.38221e+06	3.03408e+06	2.6584e+06	3.3006e+06
A0A140N6M4	ADP-L-glycero-D-manno-heptose-6-epimerase	hldD	36	6531546	5.71767e+06	7.24693e+06	6.91983e+06	7.78535e+06	6.43341e+06	4.91242e+06	5.52793e+06	4.57418e+06	6885534	6.02841e+06	7.48905e+06
A0A140N6M7	3-dehydro-L-gulonate-6-phosphate decarboxylase	ECBD_0153	4	33140.1	31569.6	37759.3	33584.6	38324.7	31360.3	39608.2	46021.2	43987.9	49807.8	47153.8	55196.2
A0A140N6M8	PTS system, maltose and glucose-specific subfamily, IIC subunit	ECBD_1010	2	32645.9	31137.2	37211	20427.7	23523.1	19128.5	40849.9	47418.2	45142.3	24961.6	25413.4	28176
A0A140N6M9	Alpha-1,4 glucan phosphorylase	ECBD_0314	50	226339	200618	252089	645612	726856	600355	332666	375712	316440	396014	350084	431695
A0A140N6N0	Phenylalanine--tRNA ligase alpha subunit	pheS	45	4454819	3.90054e+06	4.94306e+06	3.43639e+06	3.86648e+06	3.19491e+06	3568405	4.01592e+06	3.32467e+06	3352357	2.93688e+06	3.64672e+06
A0A140N6N1	Glycerol-3-phosphate dehydrogenase	ECBD_0316	10	145338	129743	162229	71987.8	81528.2	67063.3	90714	103515	91500.3	78001.9	71823.6	85857.2
A0A140N6N2	Glycerol-3-phosphate dehydrogenase [NAD(P)+]	gpsA	24	1.27548e+06	1.11862e+06	1.41598e+06	1.15135e+06	1.29582e+06	1.07054e+06	1.23154e+06	1.38695e+06	1.15212e+06	1283171	1.12635e+06	1.39648e+06
A0A140N6N3	Phosphoribosylaminoimidazole-succinocarboxamide synthase	purC	36	7.73814e+06	6.77344e+06	8.58549e+06	10398279	1.16986e+07	9.66729e+06	6516801	7.33286e+06	6.06575e+06	8165793	7.14864e+06	8.88133e+06
A0A140N6N4	Adenosylcobinamide-GDP ribazoletransferase	cobS	3	23442.2	23083.9	27000.7	43147.2	49082.6	40250.6	35763.1	41695.5	40413.2	36873.2	35836	41129.8
A0A140N6N6	Pseudouridine synthase	ECBD_0938	6	71044	64735.5	79808.9	39956.8	45493.4	37284.5	51953.2	59909.4	55464.9	41327.4	39733.5	45973.8
A0A140N6N7	Short-chain dehydrogenase/reductase SDR	ECBD_1020	5	131959	118036	147387	106367	120205	99025.6	64597.8	74134.6	67220.4	78699	72433.7	86615.4
A0A140N6P0	Mannitol repressor, MtlR	ECBD_0127	4	66308.1	60591.6	74555	81898.8	92678.1	76277.4	97040	110632	97381.5	112463	101977	123334
A0A140N6P1	Phosphoenolpyruvate synthase regulatory protein	ppsR	16	294084	259895	327244	459378	517342	427215	308676	348723	294137	390627	345371	425837
A0A140N6P2	Alpha amylase catalytic region	ECBD_0163	3	Filtered	Filtered	Filtered	Filtered	Filtered	Filtered	15587.4	18997.9	21656.1	40595	39092.7	45177.3
A0A140N6P4	MazG family protein	ECBD_0948	16	470400	414172	522845	358234	403556	333183	393793	444479	373269	444998	392946	484966
A0A140N6P5	Beta-phosphoglucomutase family hydrolase	ECBD_1030	13	207980	184555	231723	206151	232462	191793	176716	200267	171455	188755	168733	206301
A0A140N6P6	D-isomer specific 2-hydroxyacid dehydrogenase NAD-binding	ECBD_0825	40	15247216	13343886	1.69159e+07	18634998	2.09649e+07	1.73249e+07	13491780	1.51797e+07	1.25503e+07	12269321	1.07392e+07	1.33439e+07
A0A140N6P7	FeoA family protein	ECBD_0337	3	96633.5	87126.3	108197	73685.2	83437.9	68641.4	54466	62736.3	57801	47415.7	45060.7	52594.8
A0A140N6P8	NUDIX hydrolase	ECBD_1223	10	209723	186079	233656	302140	340450	281033	223718	253144	215152	269842	239683	294483
A0A140N6P9	Glutathione S-transferase domain protein	ECBD_0138	15	140851	125817	157251	138703	156583	129087	166560	188842	162013	132437	119454	145055
A0A140N6Q0	Transcription elongation factor GreB	greB	8	538364	473641	598242	435139	490074	404681	397295	448418	376524	486851	429566	530480
A0A140N6Q3	Substrate-binding region of ABC-type glycine betaine transport system	ECBD_1040	7	148087	132148	165278	88730.1	100363	82628.4	99611.4	113525	99772.1	77302.5	71211.7	85096.7
A0A140N6Q4	Sensor protein	ECBD_1679	9	731355	642508	812342	434357	489193	403953	762016	858730	715601	616804	543276	671805
A0A140N6Q5	Short-chain dehydrogenase/reductase SDR	ECBD_0835	2	24375.8	23900.8	28036.4	24657.6	28281.8	23061	22503.7	26778.7	28086.1	28815.6	28785.7	32367.2
A0A140N6Q9	HAD-superfamily hydrolase, subfamily IA, variant 3	ECBD_0347	10	209996	186319	233959	65225.2	73920.4	60776.2	150347	170603	146941	110262	100052	120941
A0A140N6R1	DNA-binding protein	ECBD_1050	16	4.45338e+06	3.89928e+06	4.94146e+06	1.38789e+06	1.56192e+06	1.29044e+06	3.36806e+06	3.79053e+06	3.13841e+06	2328583	2.04108e+06	2.53336e+06
A0A140N6R4	Single-stranded-DNA-specific exonuclease RecJ	ECBD_0845	24	180791	160764	201560	141370	159583	131567	157805	178992	153874	114005	103327	125011
A0A140N6R5	FeS assembly ATPase SufC	ECBD_1963	19	758955	666658	842960	751041	845463	698370	711204	801567	668362	664049	584615	723183
A0A140N6R6	Glyoxylate/hydroxypyruvate reductase B	ghrB	25	3.1177e+06	2.73056e+06	3.4597e+06	3.29827e+06	3.7111e+06	3.0665e+06	2.35126e+06	2.64663e+06	2.1931e+06	2864776	2510251	3.11647e+06
A0A140N6R8	Cell division protein DamX	damX	21	1.00934e+06	885741	1.12073e+06	1715182	1.93012e+06	1.59472e+06	1306039	1.47076e+06	1.22137e+06	1.15427e+06	1.01356e+06	1.2563e+06
A0A140N6R9	Shikimate kinase 1	aroK	22	7.23987e+06	6.33745e+06	8.03272e+06	4675990	5.26103e+06	4.34735e+06	6930061	7.79778e+06	6.44996e+06	6.50529e+06	5.6957e+06	7.07553e+06
A0A140N6S0	2-C-methyl-D-erythritol 2,4-cyclodiphosphate synthase	ispF	15	747602	656724	830365	587749	661759	546560	659116	742968	619937	719549	633177	783540
A0A140N6S1	Glutarate 2-hydroxylase	glaH	10	99483	89619.6	111358	23611.2	27104.5	22088.1	106577	121361	106248	38744.7	37473.6	43165.1
A0A140N6S2	Microcompartments protein	ECBD_1243	6	79619.5	72239	89322.4	169815	191584	158012	121594	138256	120209	178181	159480	194802
A0A140N6S7	Binding-protein-dependent transport systems inner membrane component	ECBD_0194	7	555963	489039	617765	297273	334974	276508	292167	330150	278789	224629	200122	245314
A0A140N6S9	Xylose isomerase	xylA	30	35341.9	33496.2	40201.9	40428.5	46024.1	37723	197515	223666	190792	251699	223809	274753
A0A140N6T0	Outer membrane protein assembly factor BamE	bamE	2	543994	478567	604488	774795	872187	720454	425792	480478	403018	915594	804717	996738
A0A140N6T1	N-acetylmuramic acid 6-phosphate etherase	murQ	24	744582	654081	827015	457469	515195	425440	516113	582089	486989	491892	433978	535963
A0A140N6T2	M20/DapE family protein YgeY	ECBD_0865	4	14070.9	14884.1	16604.4	13933.1	16216.8	13090.6	18656.4	22450.4	24509.2	19787	20885.6	22548.5
A0A140N6T4	2-hydroxy-3-oxopropionate reductase	ECBD_0988	1	Filtered	Filtered	Filtered	Filtered	Filtered	Filtered	Filtered	Filtered	Filtered	33934	33264.3	37933.4
A0A140N6T6	Siroheme synthase	cysG	32	441118	388550	490360	346761	390648	322517	330054	372773	314012	316435	280453	345154
A0A140N6T7	50S ribosomal protein L19	rplS	17	8720179	7.63273e+06	9.67494e+06	10300147	1.15882e+07	9.57606e+06	15483818	1.74208e+07	1.44023e+07	10452476	9.14949e+06	1.13681e+07
A0A140N6T9	Pyridoxine/pyridoxal/pyridoxamine kinase	pdxK	18	539464	474603	599463	709513	798744	659763	694184	782419	652539	791258	695922	861523
A0A140N6U1	Bcr/CflA family efflux transporter	ECBD_1983	3	995.29	3442.88	2098.65	373.349	962.018	484.223	18172.6	21906.1	24059.4	Filtered	Filtered	Filtered
A0A140N6U4	Hydrogenase accessory protein HypB	ECBD_0998	12	58692.8	53928.2	66106.8	50835.7	57732.1	47398.4	59220	68084.5	62220.7	53170.1	50095.8	58852.7
A0A140N6U6	Integral membrane protein, YccS/YhfK family	ECBD_0390	9	33370.8	31771.5	38015.2	60775.8	68914.8	56639.6	37908.3	44108.8	42407.5	35080.2	34267.1	39179.9
A0A140N6U7	Pseudouridine synthase	ECBD_1090	26	950440	834207	1.05539e+06	818836	921733	761399	923178	1.04004e+06	865432	875690	769800	953343
A0A140N6U8	Glutamine amidotransferase of anthranilate synthase	ECBD_0388	10	194261	172550	216503	130480	147332	121443	175172	198531	170020	181175	162100	198058
A0A140N6V0	Hydrogenase maturation protease HycI	ECBD_1008	5	75472	68610	84721.2	105933	119717	98621.7	87174.9	99533.8	88210.1	118742	107471	130162
A0A140N6V1	Peptidyl-prolyl cis-trans isomerase	ECBD_0400	13	4204529	3.68153e+06	4.66539e+06	10554090	1.18739e+07	9.81214e+06	10436974	1.17431e+07	9.71029e+06	11730199	1.02675e+07	1.27576e+07
A0A140N6V2	Diaminopimelate decarboxylase	lysA	27	1.43858e+06	1.26133e+06	1.59691e+06	1.53166e+06	1.72366e+06	1.4241e+06	1.364e+06	1.53596e+06	1.27525e+06	1083206	951377	1.17902e+06
A0A140N6V3	NADH:flavin oxidoreductase/NADH oxidase	ECBD_1993	32	1.28943e+06	1.13082e+06	1.43145e+06	1.25254e+06	1.40965e+06	1.16461e+06	1.36276e+06	1.53457e+06	1.27411e+06	1.60633e+06	1.40911e+06	1.74791e+06
A0A140N6V4	CDP-diacylglycerol--glycerol-3-phosphate 3-phosphatidyltransferase	pgsA	5	306301	270586	340798	442741	498625	411748	335594	379005	319162	357140	316070	389420
A0A140N6V5	Bile acid:sodium symporter	ECBD_1273	1	31678.1	30290.3	36137.4	51994.4	59035.7	48475.7	49646.2	57314	53320.1	45675.9	43538.4	50702.7
A0A140N6V6	Transcriptional regulator, AraC family	ECBD_0224	4	12398.3	13420.5	14748.8	29370.2	33583.5	27442.2	Filtered	Filtered	Filtered	41704.9	40063.8	46384.3
A0A140N6V7	Uracil-DNA glycosylase	ung	21	808085	709646	897464	579182	652122	538595	375855	424298	356592	413993	365816	451248
A0A140N6V8	Glutathione-regulated potassium-efflux system protein KefB	kefB	8	75398.6	68545.8	84639.9	77508.9	87739.6	72196.2	92294.5	105293	92969.7	223145	198824	243700
A0A140N6V9	Transcriptional regulator, DeoR family	ECBD_1018	9	238360	211137	265425	209055	235729	194493	219486	248384	211218	254225	226019	277500
A0A140N6W0	Elongation factor Tu	tuf	#N/A	309305440	270644832	343136717	207907824	233896844	1.93289e+08	300268192	337803178	2.79163e+08	272050784	238048008	2.95856e+08
A0A140N6W2	Anhydro-N-acetylmuramic acid kinase	anmK	15	571418	502562	634911	532651	599774	495336	490309	553060	462999	567445	500086	618127
A0A140N6W3	PTSINtr with GAF domain, PtsP	ECBD_0896	46	267323	236479	297556	406719	458101	378258	306399	346161	292020	330785	293009	360759
A0A140N6W7	Sigma E regulatory protein, MucB/RseB	ECBD_1110	18	1.31382e+06	1.15216e+06	1.45851e+06	915106	1.03004e+06	850900	844682	951729	792455	937922	824254	1.02102e+06
A0A140N6W8	30S ribosomal protein S7	rpsG	26	12683337	1.11005e+07	1.40716e+07	11414674	1.28421e+07	1.06122e+07	17069604	1.92048e+07	1.58766e+07	9252311	8.09934e+06	1.00629e+07
A0A140N6W9	Alanine--tRNA ligase	alaS	114	6.74787e+06	5.90696e+06	7.48692e+06	5507713	6.19672e+06	5.12059e+06	5.5927e+06	6.29325e+06	5.20663e+06	5373038	4.70498e+06	5.84421e+06
A0A140N6X0	CheW protein	ECBD_1751	1	76964.4	69915.9	86376.9	40538.3	46147.6	37825.1	48719.1	56271	52458.1	42230.7	40523.9	46956.1
A0A140N6X1	RecBCD enzyme subunit RecD	recD	28	176477	156989	196774	856054	963603	796000	209334	236963	201780	222170	197971	242640
A0A140N6X2	Ion-translocating oxidoreductase complex subunit G	rsxG	10	277890	245725	309278	138650	156524	129039	282366	319124	269677	214030	190848	233788
A0A140N6X3	Aminotransferase class I and II	ECBD_1293	33	412660	363650	458789	375150	422586	348910	425046	479639	402325	452043	399110	492627
A0A140N6X5	4Fe-4S ferredoxin iron-sulfur binding domain protein	ECBD_1120	2	18241.1	18533	21230.8	16857.2	19506.4	15809.1	16914.2	20490.4	22889.5	19563.5	20690	22305.5
A0A140N6X6	Cellulose synthase operon C domain protein	ECBD_0209	20	27331.6	26487.2	31315.5	39972.9	45511.5	37299.4	39196.7	45558.3	43605.3	29798.2	29645.4	33435.7
A0A140N6X8	AzlC family protein	ECBD_1038	1	90046.5	81362.6	100890	115436	130407	107456	75886	86833.8	77714.9	72919.9	67376.9	80330.6
A0A140N6X9	Ribosomal RNA small subunit methyltransferase J	rsmJ	13	383932	338512	426919	261216	294410	242986	242105	273830	232246	236168	210219	257863
A0A140N6Y0	Aminotransferase class I and II	ECBD_2023	15	135092	120777	150862	143938	162472	133955	140753	159809	138021	140192	126240	153489
A0A140N6Y2	Two component transcriptional regulator, LuxR family	ECBD_1303	10	160858	143323	179446	123591	139582	115038	64762.3	74319.6	67373.3	78430.1	72198.3	86322.9
A0A140N6Y5	30S ribosomal protein S10	rpsJ	13	62121188	5.43586e+07	6.89167e+07	39151416	44045885	3.63987e+07	59402536	66829315	5.5233e+07	43524532	3.80875e+07	4.7334e+07
A0A140N6Y6	Uncharacterized protein	ECBD_1048	9	86637.9	78380.2	97108.4	85084.1	96261.6	79238.8	72690.7	83239.1	74744.3	81227.3	74645.9	89364.9
A0A140N6Y7	Putative two component, sigma54 specific, transcriptional regulator, Fis family	ECBD_1130	19	242588	214836	270115	210555	237416	195887	216273	244769	208231	221948	197777	242399
A0A140N6Y9	ABC transporter related	ECBD_0254	10	12978	13927.8	15392	27031.8	30952.7	25268.2	23608.1	28021.1	29112.8	23657.7	24272.4	26757.9
A0A140N6Z1	Mannose-6-phosphate isomerase	ECBD_2033	34	1.64741e+06	1.44406e+06	1.82859e+06	1.4046e+06	1.58072e+06	1.30598e+06	931390	1.04928e+06	873066	1.24972e+06	1.09707e+06	1.3601e+06
A0A140N6Z2	50S ribosomal protein L16	rplP	12	3.01815e+06	2.64345e+06	3.34925e+06	4.25782e+06	4.79059e+06	3.95858e+06	6439656	7246075	5.99403e+06	3286255	2.87905e+06	3.57483e+06
A0A140N6Z3	Succinic semialdehyde dehydrogenase	ECBD_1058	34	815602	716224	905804	750012	844305	697414	994297	1.12005e+06	931550	819844	720935	892610
A0A140N6Z4	Isochorismatase hydrolase	ECBD_1771	16	1.94919e+06	1.70811e+06	2.16338e+06	2.24927e+06	2.53097e+06	2.09125e+06	1.28378e+06	1.44572e+06	1.20068e+06	1.4553e+06	1.27696e+06	1.58366e+06
A0A140N6Z5	Transcriptional regulator, LuxR family	ECBD_0229	3	145390	129789	162287	17864.9	20640.1	16745.9	78536.6	89815.7	80179.2	107302	97461	117721
A0A140N6Z6	30S ribosomal protein S17	rpsQ	6	7707597	6.74672e+06	8.55161e+06	9019135	1.01471e+07	8.38511e+06	13685948	1.53982e+07	1.27308e+07	10401965	9.10529e+06	1.13132e+07
A0A140N6Z8	DUF446 domain-containing protein	ECBD_0937	6	193949	172278	216157	199243	224691	185371	204237	231229	197041	217903	194237	238000
A0A140N6Z9	30S ribosomal protein S5	rpsE	34	25963648	22720764	2.88044e+07	20344534	2.28881e+07	1.89142e+07	27076948	3.0463e+07	2.51803e+07	20540826	1.79768e+07	2.23392e+07
A0A140N702	NAD(P) transhydrogenase subunit alpha	ECBD_2043	37	1.71804e+06	1.50586e+06	1.90694e+06	2207451	2.48392e+06	2.05238e+06	2.00773e+06	2.26016e+06	1.87372e+06	1.42272e+06	1.24846e+06	1.54824e+06
A0A140N703	Transcriptional regulator, ArsR family	ECBD_0239	1	45009.2	41955	50926.6	26606.2	30473.9	24872.5	48875.6	56447.1	52603.7	38159.6	36961.6	42528.8
A0A140N704	Periplasmic solute binding protein	ECBD_1781	41	1246411	1.09318e+06	1.38373e+06	16968478	1.90901e+07	1.57755e+07	939017	1.05786e+06	880157	759239	667906	826702
A0A140N705	tRNA 5-methylaminomethyl-2-thiouridine biosynthesis bifunctional protein MnmC	mnmC	17	108935	97890.2	121844	113744	128505	105884	127587	144998	125781	143541	129170	157131
A0A140N706	ATP-dependent dethiobiotin synthetase BioD	ynfK	8	354724	312955	394516	293547	330783	273044	107173	122032	106802	125048	112989	137020
A0A140N707	Transcriptional modulator of MazE/toxin, MazF	ECBD_0947	7	144529	129035	161332	160794	181435	149625	123203	140066	121705	192829	172297	210732
A0A140N708	Putative receptor	ECBD_0274	9	131622	117741	147012	154889	174792	144136	112295	127793	111563	121537	109917	133202
A0A140N709	HI0933 family protein	ECBD_0249	14	202778	180003	225951	139168	157106	129520	166904	189229	162333	181379	162279	198280
A0A140N710	Cyclase/dehydrase	ECBD_1068	4	93974.8	84800	105248	62469	70819.7	58213.8	78849.6	90167.8	80470.1	59677	55789.3	65928.9
A0A140N711	50S ribosomal protein L15	rplO	17	24256330	2.12269e+07	2.69104e+07	21563168	24259106	2.00471e+07	30236168	34017151	2.81174e+07	17891576	15658701	1.94581e+07
A0A140N713	DUF1992 domain-containing protein	ECBD_0458	2	5394.78	7292.43	6979.33	5610.6	6853.92	5353.23	3138.28	4992.56	10082.2	2893.87	6104.14	4177.29
A0A140N714	YebG family protein	ECBD_1791	6	283838	250930	315877	117580	132819	109450	228071	258042	219199	192946	172400	210859
A0A140N716	Inner-membrane translocator	ECBD_0284	2	3.44999e+06	3.02131e+06	3.82832e+06	4.17409e+06	4.69639e+06	3.88074e+06	1.52876e+06	1.72131e+06	1.42843e+06	509068	449006	554641
A0A140N717	Cell division protein DedD	dedD	13	375900	331484	418008	369401	416118	343564	369033	416624	350250	333829	295672	364069
A0A140N718	UPF0482 protein YnfB	ynfB	4	241287	213698	268672	284265	320340	264414	214620	242910	206695	290514	257772	316964
A0A140N719	Ribosome maturation factor RimM	rimM	15	1.4813e+06	1.29871e+06	1.64431e+06	822938	926347	765212	1.27319e+06	1.4338e+06	1.19084e+06	1177277	1.03369e+06	1.28132e+06
A0A140N720	FeS assembly protein IscX	ECBD_1160	5	242888	215099	270448	138981	156896	129346	203832	230773	196664	200364	178890	218926
A0A140N721	DNA topoisomerase type IA zn finger domain protein	ECBD_0468	5	141306	126214	157755	105265	118965	98000.4	104344	118849	104172	111903	101487	122725
A0A140N723	Gamma-glutamyltransferase	ECBD_0294	4	41898.3	39233	47475.4	43650.3	49648.6	40718.3	33176.5	38785.5	38008.4	32231.9	31774.9	36082.4
A0A140N724	Uncharacterized protein	ECBD_0460	1	53631.7	49499.8	60492.2	Filtered	Filtered	Filtered	29151.4	34257.4	34266.4	Filtered	Filtered	Filtered
A0A140N725	Phosphoadenosine phosphosulfate reductase	cysH	26	7614420	6.66519e+06	8.44824e+06	5.0554e+06	5.68787e+06	4.70008e+06	6.13775e+06	6.90644e+06	5.71336e+06	4.82615e+06	4.22646e+06	5.24947e+06
A0A140N726	Uncharacterized protein	ECBD_1801	6	1.33244e+06	1.16845e+06	1.47917e+06	898594	1.01146e+06	835549	679302	765677	638703	921792	810140	1.00348e+06
A0A140N727	Uncharacterized protein	ECBD_1355	14	408158	359710	453795	443638	499635	412582	427125	481978	404258	568514	501022	619290
A0A140N728	Uncharacterized protein	ECBD_2076	1	100234	90276.9	112192	92920.2	105077	86523.8	89558.8	102216	90426.3	101437	92329.7	111343
A0A140N729	Uncharacterized protein	ECBD_0269	17	994570	872821	1.10435e+06	1.04224e+06	1.17307e+06	969097	1.25528e+06	1.41365e+06	1.17418e+06	837252	736168	911542
A0A140N730	Sigma 54 modulation protein/ribosomal protein S30EA	ECBD_1088	8	250614	221859	279020	113293	127997	105464	244227	276217	234219	287184	254858	313343
A0A140N731	Cytoskeleton protein RodZ	rodZ	24	708460	622474	786942	847942	954477	788458	581108	655208	547413	551604	486226	600900
A0A140N732	Transcriptional regulator, LacI family	ECBD_0305	18	2.70405e+06	2.36861e+06	3.0008e+06	2.64006e+06	2.97061e+06	2.45457e+06	2676245	3.01224e+06	2.49524e+06	2831158	2.48084e+06	3.07991e+06
A0A140N733	2-C-methyl-D-erythritol 4-phosphate cytidylyltransferase	ispD	14	670792	589515	745155	548711	617842	510267	716592	807627	673371	683166	601342	743973
A0A140N735	Shikimate dehydrogenase (NADP(+))	aroE	16	964989	846938	1.07153e+06	797822	898091	741862	1.03307e+06	1.16366e+06	967592	952073	836635	1.03641e+06
A0A140N737	UPF0304 protein YfbU	yfbU	42	5.29771e+06	4.63806e+06	5.87814e+06	6970569	7.84243e+06	6.48059e+06	3.97623e+06	4.47472e+06	3.70382e+06	6.1832e+06	5.41388e+06	6.72526e+06
A0A140N738	Cell division protein FtsX	ECBD_0279	13	336819	297289	374653	521210	586903	484699	310149	350379	295506	309659	274524	337784
A0A140N739	Thioredoxin	ECBD_1098	12	316997	279945	352663	215809	243327	200772	288712	326263	275577	269845	239686	294486
A0A140N742	Protease HtpX	htpX	6	585661	515025	650712	850332	957166	790680	667114	751965	627372	635046	559237	691643
A0A140N745	NADH-quinone oxidoreductase subunit C/D	nuoC	69	3.55107e+06	3.10976e+06	3.94046e+06	2.79033e+06	3.13967e+06	2.59428e+06	3.94219e+06	4.43643e+06	3.67217e+06	3275296	2869456	3.56291e+06
A0A140N747	Selenium-binding protein YdfZ	ECBD_2098	3	42807.4	40028.5	48484	54229	61549.6	50553.1	86410.7	98674	87499.5	120637	109129	132223
A0A140N749	RNA polymerase sigma factor	ECBD_1108	13	768012	674582	853007	673546	758281	626324	599729	676157	564725	618493	544753	673641
A0A140N750	UPF0266 membrane protein YobD	yobD	1	46949.4	43652.7	53079	45573.3	51812	42506.1	36190.3	42176.1	40810.3	28459.8	28474.3	31980.3
A0A140N751	Uracil phosphoribosyltransferase	upp	21	4521328	3958734	5.01684e+06	3410131	3.83694e+06	3.17049e+06	5.2393e+06	5.89567e+06	4.87807e+06	4.86803e+06	4.2631e+06	5.29502e+06
A0A140N752	Biotin carboxyl carrier protein of acetyl-CoA carboxylase	ECBD_0490	10	2257131	1.97756e+06	2.505e+06	1936876	2.17953e+06	1.80083e+06	2.40926e+06	2.71187e+06	2.24702e+06	2743959	2.40454e+06	2.98509e+06
A0A140N753	Alpha-1,4 glucan phosphorylase	ECBD_0328	64	363257	320422	403983	472845	532492	439735	439232	495599	415514	353092	312527	385017
A0A140N754	dTTP/UTP pyrophosphatase	ECBD_0499	9	408589	360087	454273	354827	399722	330015	394572	445356	373993	382643	338384	417154
A0A140N755	NADH-quinone oxidoreductase subunit N	nuoN	3	555608	488729	617372	627155	706092	583196	772526	870554	725373	458558	404810	499712
A0A140N756	Holo-[acyl-carrier-protein] synthase	acpS	5	53822	49666.3	60703.3	36530.9	41639.3	34099.5	44162.4	51144.7	48221.9	38986	37684.8	43427.5
A0A140N758	Type VI secretion system effector, Hcp1 family	ECBD_0300	1	111062	99751.5	124204	2227415	2.50638e+06	2.07094e+06	41508.7	48159.3	45754.7	48231.4	45774.5	53481.8
A0A140N759	UPF0181 protein YoaH	yoaH	3	117284	105196	131106	131392	148357	122290	104766	119323	104564	146185	131484	160006
A0A140N762	Arginine repressor	argR	8	423460	373100	470771	370871	417772	344931	286044	323262	273096	324041	287108	353425
A0A140N763	RNA binding S1 domain protein	ECBD_0338	69	933098	819032	1.03615e+06	735406	827874	683835	764247	861240	717676	667577	587702	727020
A0A140N764	2-succinyl-6-hydroxy-2,4-cyclohexadiene-1-carboxylate synthase	menH	4	25914.2	25246.9	29743.1	17206.3	19899.1	16133.6	21638.2	25805	27281.4	24125.7	24682	27266.9
A0A140N765	Uncharacterized protein YhdP	ECBD_0501	39	131928	118009	147352	114047	128845	106165	139576	158484	136926	215878	192466	235798
A0A140N766	Glutaminase	yneH	15	146363	130639	163366	128644	145267	119736	140463	159483	137751	128530	116035	140806
A0A140N767	1,4-alpha-glucan branching enzyme GlgB	glgB	37	351090	309775	390485	339424	382394	315695	304294	343792	290063	501852	442692	546794
A0A140N768	Histidine kinase	ECBD_1128	11	101305	91214.1	113380	172662	194787	160659	116742	132796	115698	150013	134834	164170
A0A140N769	Tartrate dehydrogenase	ECBD_1842	11	50596.7	46844.1	57125.2	103111	116541	95997.7	33631.8	39297.7	38431.6	48379.8	45904.3	53643.2
A0A140N770	4-hydroxy-tetrahydrodipicolinate synthase	dapA	20	10511953	9.20053e+06	1.16627e+07	8903678	1.00172e+07	8.27778e+06	7301339	8.21547e+06	6.79513e+06	8034983	7.03418e+06	8.73907e+06
A0A140N771	Stringent starvation protein B	ECBD_0519	6	1.23058e+06	1.07933e+06	1.36617e+06	839798	945314	780886	931839	1.04978e+06	873483	969394	851791	1.05525e+06
A0A140N773	Intracellular growth attenuator IgaA	ECBD_0348	15	200499	178008	223423	244232	275303	227197	229055	259149	220114	181190	162113	198074
A0A140N775	Malate dehydrogenase	mdh	43	13516863	1.18298e+07	1.49963e+07	9240466	1.03961e+07	8.59088e+06	16475475	1.85364e+07	1.53242e+07	16157344	14141248	1.75721e+07
A0A140N778	Sensor protein	ECBD_1221	10	8553.4	10056.2	10483.4	28636.7	32758.2	26760.3	16304	19804	22322.2	18414.2	19684.5	21055.7
A0A140N779	Undecaprenyl-phosphate 4-deoxy-4-formamido-L-arabinose transferase	arnC	18	1216153	1.06671e+06	1.35016e+06	2191041	2.46546e+06	2.03712e+06	1.41028e+06	1.58803e+06	1.31829e+06	1.40497e+06	1.23292e+06	1.52893e+06
A0A140N781	Arabinose 5-phosphate isomerase	ECBD_1017	22	506267	445555	562634	476294	536373	442942	492482	555505	465019	593422	522816	646376
A0A140N782	Sulfatase	ECBD_2141	22	406858	358573	452353	207208	233651	192775	844010	950973	791830	937973	824298	1.02108e+06
A0A140N783	Glyceraldehyde-3-phosphate dehydrogenase	ECBD_1865	49	85438160	74760962	9.4784e+07	105480976	118666640	98064482	44858160	50466892	4.17112e+07	61227548	5.35777e+07	6.6586e+07
A0A140N784	3-dehydroquinate synthase	aroB	21	2.01867e+06	1.76891e+06	2.24045e+06	1.66207e+06	1.87037e+06	1.54534e+06	1.65218e+06	1.86016e+06	1.54317e+06	1.71038e+06	1.50016e+06	1.86107e+06
A0A140N785	HTH-type transcriptional repressor NanR	nanR	21	615989	541562	684357	767691	864194	713850	640801	722363	602909	710409	625180	773600
A0A140N788	Glutamate synthase, small subunit	ECBD_0529	55	6442821	5.64004e+06	7.1485e+06	6242898	7.0238e+06	5.80408e+06	5.01752e+06	5.64617e+06	4.67189e+06	5307429	4.64757e+06	5.77286e+06
A0A140N789	Pimeloyl-[acyl-carrier protein] methyl ester esterase	bioH	15	392405	345926	436319	309275	348477	287666	321832	363523	306368	294989	261687	321830
A0A140N790	Regulatory protein RecX	recX	3	Filtered	Filtered	Filtered	Filtered	Filtered	Filtered	7772.38	10205.9	14390.5	22713.6	23446.4	25731.3
A0A140N793	Chaperone protein HscA	hscA	44	751424	660068	834606	582906	656311	542057	963752	1.08568e+06	903152	813976	715801	886229
A0A140N797	Sigma 54 modulation protein/ribosomal protein S30EA	ECBD_0539	7	214348	190127	238787	478008	538301	444535	240918	272495	231143	530694	467929	578160
A0A140N799	Ethanolamine ammonia-lyase	ECBD_1241	8	120872	108335	135087	174217	196536	162104	112067	127538	111352	58237.4	54529.7	64363.3
A0A140N7A0	Ribonucleotide reductase	ECBD_1425	33	749225	658144	832166	789742	889002	734350	903279	1.01765e+06	846932	837748	736601	912081
A0A140N7A3	ABC transporter related	ECBD_0541	26	2037015	1.78496e+06	2.26081e+06	1.554e+06	1.74879e+06	1.44487e+06	1682757	1.89456e+06	1.5716e+06	1.63041e+06	1.43018e+06	1.7741e+06
A0A140N7A4	Alcohol dehydrogenase zinc-binding domain protein	ECBD_2161	15	118888	106599	132886	201402	227119	187378	113652	129320	112825	146256	131546	160084
A0A140N7A5	Nucleoside diphosphate kinase	ndk	12	12207886	1.06845e+07	1.35441e+07	3993754	4.49352e+06	3.71308e+06	10943336	12312715	1.0181e+07	6.62529e+06	5.8007e+06	7.20604e+06
A0A140N7A6	Uncharacterized protein	ECBD_1047	3	807740	709344	897081	3.61279e+06	4.06493e+06	3.3589e+06	954100	1.07482e+06	894179	1.19037e+06	1.04514e+06	1.29556e+06
A0A140N7A7	Mammalian cell entry related domain protein	ECBD_0549	9	90363.1	81639.7	101241	198925	224333	185075	169025	191615	164305	128344	115873	140604
A0A140N7A8	Dyp-type peroxidase family	ECBD_1251	30	680457	597972	755876	637284	717487	592612	815254	918623	765096	903969	794545	984097
A0A140N7B0	Acetylornithine/succinyldiaminopimelate aminotransferase	argD	43	5.25998e+06	4.60505e+06	5.83628e+06	6181823	6.95509e+06	5.7473e+06	4.86074e+06	5.4698e+06	4.52614e+06	5923592	5186715	6.44294e+06
A0A140N7B1	NUDIX hydrolase	ECBD_1885	7	48415.1	44935.2	54705	66782.7	75672.5	62224.1	53115.8	61217.2	56545.7	67221.5	62390.8	74133.6
A0A140N7B3	4-aminobutyrate aminotransferase	ECBD_1057	41	723950	636028	804127	740066	833116	688167	1.0381e+06	1.16932e+06	972274	833640	733007	907614
A0A140N7B4	STAS domain-containing protein	ECBD_0551	7	393330	346736	437345	342525	385882	318578	348264	393259	330941	389068	344006	424141
A0A140N7B5	Nitrate reductase molybdenum cofactor assembly chaperone	ECBD_2172	3	17672.1	18035.1	20599.5	38959.6	44371.6	36357.4	33727.3	39405.2	38520.5	32222.7	31766.9	36072.4
A0A140N7B6	GTPase Obg	obg	17	1.31843e+06	1.1562e+06	1.46363e+06	804389	905479	747967	981607	1.10577e+06	919752	736606	648102	802089
A0A140N7B7	Inosine-5'-monophosphate dehydrogenase	guaB	53	6134189	5.36999e+06	6.80611e+06	8.24533e+06	9.27654e+06	7.66572e+06	8545662	9.61533e+06	7.95196e+06	6.57274e+06	5.75472e+06	7.14889e+06
A0A140N7B8	WGR domain protein	ECBD_1261	6	44576.6	41576.6	50446.7	34694	39572.8	32391.7	36233.9	42225.2	40850.8	41443.2	39834.8	46099.7
A0A140N7B9	Exodeoxyribonuclease III	ECBD_1895	32	819844	719936	910509	776019	873563	721592	788994	889080	740682	856522	753029	932498
A0A140N7C0	Uncharacterized protein	ECBD_0399	4	62267.8	57056.3	70072.8	45107.1	51287.4	42072.6	61175.8	70284.8	64039	59889.8	55975.6	66160.4
A0A140N7C1	Tryptophan--tRNA ligase	trpS	31	3.12577e+06	2.73762e+06	3.46865e+06	3322419	3.73826e+06	3.08895e+06	3.41284e+06	3.84091e+06	3.18004e+06	3.58189e+06	3.13773e+06	3.89634e+06
A0A140N7C2	Transcriptional regulator, AraC family	ECBD_1446	2	24599.3	24096.4	28284.4	22009.7	25303	20599.3	21733.3	25912	27369.8	17848.6	19189.5	20440.5
A0A140N7C3	Argininosuccinate synthase	argG	73	14862953	1.30077e+07	1.64896e+07	17218594	1.93715e+07	1.6008e+07	17251992	19409953	1.60461e+07	22622412	1.97982e+07	2.46029e+07
A0A140N7C4	Phosphoribosylglycinamide formyltransferase	purN	17	1.18338e+06	1.03803e+06	1.3138e+06	887102	998532	824865	941699	1.06087e+06	882650	815078	716766	887428
A0A140N7C5	Transcription elongation factor GreA	greA	25	2.42621e+06	2.12551e+06	2.69258e+06	1.92572e+06	2.16697e+06	1.79045e+06	2.59591e+06	2.92187e+06	2.42055e+06	2.8176e+06	2.46898e+06	3.06517e+06
A0A140N7C6	NH(3)-dependent NAD(+) synthetase	nadE	39	4.03799e+06	3.53581e+06	4.48064e+06	6104481	6.86808e+06	5.6754e+06	3.56442e+06	4.01143e+06	3.32096e+06	4321774	3.78512e+06	4.70096e+06
A0A140N7C7	Elongation factor G	fusA	82	34589744	30268598	3.8374e+07	19769588	2.22413e+07	1.83797e+07	24819336	27923215	2.30814e+07	19309530	1.68994e+07	2.10001e+07
A0A140N7C8	SsrA-binding protein	smpB	5	527017	463712	585654	711828	801348	661914	478299	539548	451833	450981	398180	491472
A0A140N7D0	DNA ligase	ligA	49	778721	683953	864888	516100	581155	479949	707918	797870	665307	640199	563746	697247
A0A140N7D2	Transcriptional regulator, GntR family	ECBD_0374	18	204510	181518	227873	160419	181013	149277	146242	165984	143124	165800	148647	181337
A0A140N7D4	Aromatic amino acid transporter	ECBD_0579	5	165175	147101	184236	108773	122912	101262	91205	104068	91956.7	85181.4	78105.7	93664.9
A0A140N7D6	Transcription termination/antitermination protein NusA	nusA	58	7.57246e+06	6.62847e+06	8.40169e+06	4937901	5.55568e+06	4.59084e+06	5.60721e+06	6.30957e+06	5.22012e+06	5056784	4428258	5.50028e+06
A0A140N7D8	30S ribosomal protein S16	rpsP	12	23208842	2.03103e+07	2.57483e+07	16498789	1.85617e+07	1.53389e+07	21967752	24715183	2.04303e+07	16782122	1.46879e+07	1.82516e+07
A0A140N7D9	Gamma-aminobutyraldehyde dehydrogenase	patD	23	166482	148244	185686	211985	239025	197217	274430	310196	262299	323280	286442	352597
A0A140N7E0	Cytochrome c-type biogenesis protein	ECBD_1466	11	197389	175288	219973	204779	230918	190517	187244	212112	181243	159596	143218	174591
A0A140N7E1	Divalent metal cation transporter MntH	mntH	2	656662	577152	729479	950160	1.06947e+06	883489	714920	805747	671817	761689	670050	829367
A0A140N7E4	Peroxiredoxin	ECBD_1209	23	5707523	4.99665e+06	6.33278e+06	5181893	5.83017e+06	4.81768e+06	3.82861e+06	4.30864e+06	3.56657e+06	4.31978e+06	3.78338e+06	4.69879e+06
A0A140N7E6	Threonine--tRNA ligase	thrS	60	7773288	6804199	8.62449e+06	8419682	9.47268e+06	7.82781e+06	7.71808e+06	8.6843e+06	7.18256e+06	9072486	7.942e+06	9.86736e+06
A0A140N7E7	Chorismate mutase	ECBD_1087	40	5858061	5.12838e+06	6.49978e+06	4.15795e+06	4.67823e+06	3.86573e+06	3248055	3.65552e+06	3.02684e+06	2896001	2.53757e+06	3.15043e+06
A0A140N7E8	Uncharacterized protein	ECBD_1476	5	71743.6	65347.7	80585.1	31063.2	35488.1	29016.2	68993.8	79080	71307.3	46781.2	44505.5	51904.7
A0A140N7E9	Transcriptional regulator, XRE family	ECBD_2205	3	35248.9	33414.8	40098.7	20140.5	23200	18861.5	19466.9	23362.3	25262.8	17733.4	19088.7	20315.3
A0A140N7F1	Two component transcriptional regulator, LytTR family	ECBD_1291	14	244923	216880	272706	278581	313945	259130	223442	252834	214895	269049	238989	293620
A0A140N7F3	Arsenate reductase and related	ECBD_1219	8	413529	364410	459753	317156	357343	294993	436887	492960	413333	478290	422076	521171
A0A140N7F4	UPF0270 protein YheU	yheU	3	1348.12	3751.61	2490.07	63482.4	71959.7	59155.9	85204.3	97316.8	86378	96238.4	87780.6	105689
A0A140N7F5	50S ribosomal protein L29	rpmC	9	15579949	1.3635e+07	1.7285e+07	8334116	9.37642e+06	7.74826e+06	11179459	1.25784e+07	1.04006e+07	9055165	7.92684e+06	9.84852e+06
A0A140N7F6	Vitamin B12 import ATP-binding protein BtuD	btuD	9	204868	181831	228270	252377	284466	234769	196571	222604	189914	171669	153782	187720
A0A140N7F7	DUF1338 domain-containing protein	ECBD_2216	11	14926.1	15632.3	17553.1	14970.6	17384	14055.1	40702.6	47252.4	45005.3	38439.5	37206.6	42833.2
A0A140N7F8	Elongation factor P-like protein	yeiP	9	2785920	2440252	3.09162e+06	1790268	2.01459e+06	1.66453e+06	2.23798e+06	2.51919e+06	2.08779e+06	2111101	1.85079e+06	2.29685e+06
A0A140N7F9	DTW domain containing protein	ECBD_1097	2	51345.6	47499.4	57956	14793.2	17184.3	13890.2	40844.9	47412.5	45137.6	23001.6	23698.4	26044.4
A0A140N7G1	DnaA initiator-associating protein DiaA	diaA	7	348789	307762	387932	304307	342888	283048	350086	395309	332635	371148	328326	404653
A0A140N7G2	PTS system, mannose/fructose/sorbose family, IIB subunit	ECBD_0609	3	66894.6	61104.7	75205.7	50681.1	57558.2	47254.7	62680.4	71977.4	65437.8	76387.9	70411.4	84102.1
A0A140N7G3	Sulfurtransferase TusD	tusD	3	239183	211857	266339	182231	205552	169555	171390	194276	166504	185651	166016	202925
A0A140N7G4	50S ribosomal protein L30	rpmD	11	17513850	1.53272e+07	1.94304e+07	13572698	1.52698e+07	1.26185e+07	18957830	2.1329e+07	1.7632e+07	14711307	1.2876e+07	1.59996e+07
A0A140N7G6	DUF218 domain-containing protein	ECBD_2226	16	311280	274942	346321	282234	318055	262526	367492	414890	348817	445021	392965	484991
A0A140N7H1	VacJ family lipoprotein	ECBD_1311	4	285307	252216	317507	251765	283778	234200	242311	274062	232438	246413	219183	269004
A0A140N7H3	Transcriptional regulator, MerR family	ECBD_0459	7	493693	434553	548685	509032	573203	473378	520546	587076	491110	525553	463431	572569
A0A140N7H7	DUF418 domain-containing protein	ECBD_1506	3	35297.3	33457.1	40152.4	64944.1	73604.1	60514.8	38661	44955.6	43107.2	26453.5	26718.8	29798.4
A0A140N7H8	Transcriptional regulator, DeoR family	ECBD_0611	12	332032	293100	369343	309176	348365	287574	270617	305907	258754	349882	309719	381527
A0A140N7H9	Pyridoxine 5'-phosphate synthase	pdxJ	20	768896	675356	853989	1.08697e+06	1.22338e+06	1.01068e+06	922520	1.0393e+06	864820	987913	867996	1.07539e+06
A0A140N7I0	Uncharacterized protein	ECBD_1958	5	95794.5	86392.2	107267	87514.6	98995.9	81498.3	43566.1	50473.9	47667.5	42970.4	41171.1	47760.5
A0A140N7I1	Threonylcarbamoyl-AMP synthase	tsaC	18	1.60757e+06	1.40919e+06	1.78439e+06	994400	1.11924e+06	924619	1.2788e+06	1.44012e+06	1.19605e+06	1.16828e+06	1.02582e+06	1.27154e+06
A0A140N7I4	Uncharacterized protein	ECBD_1249	1	Filtered	Filtered	Filtered	Filtered	Filtered	Filtered	6619.92	8909.41	13319.1	Filtered	Filtered	Filtered
A0A140N7I5	UspA domain protein	ECBD_2248	10	658187	578485	731170	415172	467611	386118	903579	1.01799e+06	847211	974615	856360	1.06092e+06
A0A140N7I7	UPF0597 protein YhaM	yhaM	5	35531.8	33662.3	40412.6	28729.3	32862.5	26846.4	39276.5	45648.1	43679.5	29696.5	29556.4	33325.1
A0A140N7I9	Phosphoribosylformylglycinamidine synthase	purL	136	4.93797e+06	4.3233e+06	5.47906e+06	5.18528e+06	5.83398e+06	4.82082e+06	4.58186e+06	5.15605e+06	4.26686e+06	4382061	3.83788e+06	4.76652e+06
A0A140N7J1	50S ribosomal protein L2	rplB	41	5.38188e+06	4.71172e+06	5.97152e+06	6.27216e+06	7.05672e+06	5.83129e+06	13232866	1.48884e+07	1.23096e+07	3.49464e+06	3.06138e+06	3.80145e+06
A0A140N7J2	LPP repeat-containing protein	ECBD_1968	10	744183	653732	826572	2393684	2.69344e+06	2.22552e+06	828794	933855	777684	902851	793567	982881
A0A140N7J3	Sulfate/thiosulfate import ATP-binding protein CysA	cysA	32	1.28587e+06	1.12771e+06	1.42751e+06	1.13173e+06	1.27374e+06	1.05229e+06	836302	942302	784665	641776	565126	698962
A0A140N7J4	Uncharacterized protein	ECBD_2258	7	107670	96783.2	120441	174653	197027	162510	162115	183842	157881	288011	255582	314243
A0A140N7J6	Uncharacterized protein	ECBD_0640	3	85167.8	77093.8	95477.5	176445	199043	164176	109072	124168	108567	121916	110248	133613
A0A140N7J7	Uncharacterized protein	ECBD_1333	5	91611.5	82732	102626	162575	183438	151281	114046	129764	113192	114577	103827	125632
A0A140N7J8	Pirin domain protein	ECBD_0632	10	50660.6	46900	57196.1	55449	62922.1	51687.4	44502.2	51527	48537.8	50941.2	48145.6	56428.8
A0A140N7J9	Biotin carboxylase	ECBD_0489	46	5.13733e+06	4.49774e+06	5.70022e+06	4.15365e+06	4.6734e+06	3.86173e+06	4.62422e+06	5.20371e+06	4.30624e+06	3937106	3.44854e+06	4.28263e+06
A0A140N7K1	Putative mono-oxygenase ydhR	ECBD_1978	9	1.97789e+06	1.73323e+06	2.19522e+06	2.51087e+06	2.82527e+06	2.33446e+06	1.5162e+06	1.70719e+06	1.41676e+06	2.61014e+06	2.28745e+06	2.83956e+06
A0A140N7K3	Acetyl-coenzyme A carboxylase carboxyl transferase subunit beta	accD	28	3.32237e+06	2.90964e+06	3.68674e+06	2.88965e+06	3.2514e+06	2.68661e+06	3.06447e+06	3.44899e+06	2.85617e+06	3.14869e+06	2.75868e+06	3.42524e+06
A0A140N7K4	Uncharacterized protein	ECBD_0642	2	15637.3	16254.7	18342.2	15614	18107.7	14653.2	21228.6	25344.1	26900.5	9420.39	11814.8	11274.9
A0A140N7K6	Ribonuclease, Rne/Rng family	ECBD_0500	44	1.0472e+06	918872	1.16273e+06	1.01913e+06	1.14706e+06	947609	883943	995898	828955	901959	792786	981911
A0A140N7K8	30S ribosomal protein S14	rpsN	5	4.19065e+06	3.66939e+06	4.65e+06	4434310	4.98914e+06	4.12266e+06	6322046	7.11376e+06	5.88469e+06	3034983	2.65918e+06	3.30157e+06
A0A140N7L0	Sulfate transporter CysZ	cysZ	3	222332	197113	247644	151886	171413	141343	120240	136732	118950	148700	133685	162742
A0A140N7L1	Amidohydrolase	ECBD_2279	10	72089.3	65650.1	80968.5	152872	172524	142261	90725.8	103529	91511.2	67997.4	63069.8	74977.4
A0A140N7L2	Transcriptional regulator, LysR family	ECBD_1147	1	162162	144464	180893	15567.3	18055.2	14609.8	29787.1	34972.4	34857.3	19876.7	20964.1	22646.1
A0A140N7L4	Transcriptional regulator, XRE family	ECBD_0660	4	24449.8	23965.6	28118.5	25327.9	29035.9	23684.1	18233.1	21974.3	24115.8	27636.3	27753.7	31084.7
A0A140N7L7	ABC transporter related	ECBD_1353	14	499079	439266	554660	540868	609019	502975	554950	625781	523095	504056	444621	549191
A0A140N7L8	Diguanylate cyclase/phosphodiesterase	ECBD_1279	10	74597.6	67844.9	83751.2	64783.4	73423.4	60365.5	73973.4	84682.1	75936.8	53581.9	50456.2	59300.5
A0A140N7L9	30S ribosomal protein S11	rpsK	16	5674221	4.96752e+06	6.29583e+06	6153421	6.92314e+06	5.7209e+06	8319310	9.36069e+06	7.74152e+06	4554908	3.98912e+06	4.95449e+06
A0A140N7M2	Co-chaperone protein HscB	hscB	17	260293	230328	289757	172500	194605	160509	238249	269492	228662	269616	239486	294238
A0A140N7M4	ADP-ribosylation/Crystallin J1	ECBD_1558	12	598291	526076	664723	466748	525633	434067	535058	603402	504601	540113	476171	588403
A0A140N7M5	Acetate kinase	ackA	38	4936443	4.32196e+06	5.47736e+06	5467257	6.15121e+06	5.08298e+06	3060739	3.44479e+06	2.8527e+06	4.86144e+06	4.25733e+06	5.28785e+06
A0A140N7N1	Glutathione S-transferase domain protein	ECBD_2008	25	1.68007e+06	1.47264e+06	1.86483e+06	1.96675e+06	2.21314e+06	1.8286e+06	1.51161e+06	1.70202e+06	1.41249e+06	1.91169e+06	1.6763e+06	2.07999e+06
A0A140N7N2	Methionyl-tRNA formyltransferase	fmt	24	1.5896e+06	1.39347e+06	1.76446e+06	993406	1.11812e+06	923694	1.14659e+06	1.29138e+06	1.07313e+06	1067355	937508	1.16178e+06
A0A140N7N3	Glutamate synthase (Ferredoxin)	ECBD_0530	172	5.14279e+06	4.50252e+06	5.70628e+06	5.32104e+06	5.98671e+06	4.94704e+06	4084284	4.59628e+06	3.80427e+06	3.15596e+06	2.76504e+06	3.43314e+06
A0A140N7N4	NADH-quinone oxidoreductase subunit A	nuoA	6	906982	796181	1.00718e+06	906401	1.02024e+06	842807	871745	982175	817615	551354	486007	600628
A0A140N7N6	FAD-binding 9 siderophore-interacting domain protein	ECBD_0672	10	87368.5	79019.5	97918.9	48719.1	55350.9	45430.6	80329.1	91832.3	81845.6	58600.5	54847.5	64758.3
A0A140N7N8	Oxalyl-CoA decarboxylase	ECBD_1299	1	8254.98	9795.11	10152.4	7276.2	8727.72	6901.72	8248.17	10741.2	14832.8	7302.88	9962.02	8972.08
A0A140N7P0	Exodeoxyribonuclease 7 large subunit	xseA	21	277732	245587	309103	319578	360068	297245	276053	312021	263807	214963	191665	234803
A0A140N7P2	Multidrug resistance protein MdtA	mdtA	18	63260.7	57925.1	71174.3	61547.9	69783.4	57357.5	74707.8	85508.2	76619.5	51654.3	48769.5	57204.2
A0A140N7P3	RNA polymerase sigma-54 factor	ECBD_0540	28	2.07245e+06	1.81597e+06	2.30012e+06	1.3687e+06	1.54033e+06	1.2726e+06	1.11588e+06	1.25682e+06	1.04458e+06	1.04132e+06	914728	1.13347e+06
A0A140N7P5	Glycerol-3-phosphate acyltransferase	plsY	2	192997	171445	215101	147885	166912	137624	80226.2	91716.5	81750	100306	91340	110113
A0A140N7P6	Proton-translocating NADH-quinone oxidoreductase, chain L	ECBD_1383	6	294068	259882	327227	404656	455780	376341	359385	405770	341280	276228	245272	301428
A0A140N7P8	Beta-glucuronidase	ECBD_2028	24	75050.2	68241	84253.4	45873.8	52150	42785.4	88793.9	101355	89715.2	74581	68830.4	82137.1
A0A140N7P9	Glutamate--putrescine ligase	ECBD_2320	4	37550.2	35428.5	42651.8	3801.49	4818.68	3671.32	24305.8	28806	29761.4	22914.7	23622.3	25949.9
A0A140N7Q1	Uridine kinase	udk	22	1727417	1.51406e+06	1.91735e+06	1.41039e+06	1.58723e+06	1.31136e+06	1.64029e+06	1.84678e+06	1.53212e+06	1.64691e+06	1.44462e+06	1.79204e+06
A0A140N7Q2	Toluene tolerance family protein	ECBD_0550	19	1.00968e+06	886046	1.12111e+06	950128	1.06944e+06	883459	899642	1.01356e+06	843551	980054	861119	1.06684e+06
A0A140N7Q4	Polyphosphate kinase	ppk	59	602286	529572	669155	693908	781188	645255	603948	680904	568648	617639	544006	672713
A0A140N7Q5	Isochorismate synthase MenF	menF	16	111114	99797.1	124262	117947	133232	109791	112580	128114	111828	103712	94319.6	113816
A0A140N7Q6	DNA-binding protein Fis	fis	8	751659	660274	834866	274995	309912	255797	1.00454e+06	1.13157e+06	941073	537253	473669	585293
A0A140N7Q7	Two component transcriptional regulator, winged helix family	ECBD_2038	15	1.77382e+06	1.55467e+06	1.96883e+06	1.99223e+06	2.2418e+06	1.85229e+06	1.41852e+06	1.5973e+06	1.32594e+06	1.2962e+06	1.13774e+06	1.41064e+06
A0A140N7Q9	Uncharacterized protein	ECBD_2330	27	208275	184813	232050	262501	295856	244181	307620	347535	293155	180766	161742	197613
A0A140N7R0	D-alanyl-D-alanine carboxypeptidase/D-alanyl-D-alanine-endopeptidase	ECBD_0560	24	324355	286383	360826	276928	312086	257593	253753	286934	243076	243370	216520	265695
A0A140N7R1	Trypanothione synthase	ECBD_0702	28	1.0253e+06	899713	1.13844e+06	671489	755967	624412	719099	810449	675702	669047	588988	728619
A0A140N7R5	Probable 4-deoxy-4-formamido-L-arabinose-phosphoundecaprenol deformylase ArnD	arnD	24	1.24378e+06	1.09088e+06	1.38081e+06	1.27904e+06	1.43946e+06	1.18925e+06	932133	1.05011e+06	873757	1.00509e+06	883026	1.09407e+06
A0A140N7R7	Serine protease	ECBD_2048	6	201079	178516	224067	135649	153147	126248	191300	216674	185014	177665	159029	194240
A0A140N7R8	Lipopolysaccharide assembly protein A	lapA	6	198241	176033	220918	218791	246682	203545	302107	341333	288030	196806	175777	215057
A0A140N7S0	Penicillin-insensitive murein endopeptidase	mepA	12	134430	120198	150128	94268.4	106594	87777.3	224267	253763	215663	40748.8	39227.2	45344.5
A0A140N7S1	Ribosome maturation factor RimP	rimP	11	1.00553e+06	882411	1.1165e+06	972861	1.09501e+06	904594	1.17481e+06	1.32313e+06	1.09937e+06	1.34316e+06	1.17884e+06	1.46172e+06
A0A140N7S3	Antibiotic biosynthesis monooxygenase	ECBD_0710	7	1.56223e+06	1.36952e+06	1.73409e+06	2678871	3.01427e+06	2.49065e+06	1.54885e+06	1.74392e+06	1.44711e+06	2.70638e+06	2.37165e+06	2.94422e+06
A0A140N7S4	p-hydroxybenzoic acid efflux pump subunit AaeA	aaeA	4	39498	37132.7	44812.6	42118.9	47925.8	39294.6	58360.9	67118	61422	35956.6	35034	40133
A0A140N7S5	1-acyl-sn-glycerol-3-phosphate acyltransferase	ECBD_0722	8	178625	158869	199156	231824	261344	215661	243209	275072	233273	200527	179033	219103
A0A140N7S8	Peptidase S49 domain protein	ECBD_2350	28	488763	430240	543216	818040	920837	760659	454492	512765	429700	602518	530775	656269
A0A140N7S9	Anaerobic dimethyl sulfoxide reductase, A subunit, DmsA/YnfE family	ECBD_2058	16	512232	450775	569251	664910	748566	618296	388487	438510	368336	564344	497373	614754
A0A140N7T0	Luciferase-like monooxygenase	ECBD_0580	16	1.03947e+06	912107	1.15415e+06	1366986	1.5384e+06	1.27101e+06	1.03841e+06	1.16967e+06	972561	782837	688554	852365
A0A140N7T1	Succinyl-diaminopimelate desuccinylase	dapE	30	770136	676441	855364	437199	492391	406596	552282	622780	520615	466960	412162	508849
A0A140N7T2	tRNA pseudouridine synthase A	truA	21	781748	686602	868247	695519	783000	646752	669870	755065	629934	684051	602116	744935
A0A140N7T3	Cell division protein ZapE	zapE	26	944472	828985	1.04877e+06	666164	749977	619462	793895	894594	745239	626148	551451	681966
A0A140N7T4	DNA topoisomerase 4 subunit A	parC	53	605668	532531	672907	615222	692667	572102	606212	683450	570752	466944	412148	508831
A0A140N7T5	Lipopolysaccharide kinase	ECBD_1423	12	76645.4	69636.7	86023	75639	85635.9	70457.8	76410.3	87423.5	78202.3	56215.3	52760.4	62164.3
A0A140N7T6	Tryptophan synthase beta chain	trpB	48	4395541	3.84867e+06	4.8773e+06	3.17007e+06	3.56687e+06	2.94731e+06	2.20963e+06	2.48729e+06	2.06143e+06	2.04748e+06	1.79512e+06	2.22767e+06
A0A140N7T7	DegT/DnrJ/EryC1/StrS aminotransferase	ECBD_1619	29	1110885	974596	1.23338e+06	897338	1.01005e+06	834381	1.10334e+06	1.24272e+06	1.03293e+06	1.11629e+06	980324	1.21499e+06
A0A140N7T9	Cystathionine beta-lyase	ECBD_0732	22	1.74906e+06	1.533e+06	1.94136e+06	1.56012e+06	1.75568e+06	1.45056e+06	1.254e+06	1.41221e+06	1.17299e+06	1.06219e+06	932985	1.15616e+06
A0A140N7U0	Transport-associated	ECBD_0590	12	688130	604686	764389	805607	906850	749100	632724	713277	595400	753463	662852	820421
A0A140N7U1	Polar amino acid ABC transporter, inner membrane subunit	ECBD_1351	11	127735	114340	142701	219732	247741	204420	171470	194366	166578	130178	117477	142598
A0A140N7U3	YCII-related	ECBD_2371	2	1.51714e+06	1.33007e+06	1.68408e+06	2983780	3.35729e+06	2.77412e+06	1.80625e+06	2.0335e+06	1.68641e+06	3.18766e+06	2.79278e+06	3.46761e+06
A0A140N7U4	6-phosphogluconate dehydrogenase, decarboxylating	ECBD_1630	63	8467248	7411414	9.39435e+06	7391757	8.31627e+06	6.87216e+06	6.18819e+06	6.96318e+06	5.76025e+06	5862967	5.13367e+06	6.37701e+06
A0A140N7U5	Uncharacterized protein	ECBD_2082	1	235377	208527	262116	169546	191281	157761	186267	211013	180335	193701	173060	211680
A0A140N7U7	Transcriptional regulator, AraC family	ECBD_0730	9	167995	149568	187364	150362	169699	139927	205572	232730	198282	198427	177196	216820
A0A140N7V0	N-acetylmannosamine kinase	nanK	11	87382.4	79031.6	97934.3	66716.4	75597.9	62162.5	91494.8	104394	92226.2	89373.5	81773.8	98223.9
A0A140N7V1	4Fe-4S ferredoxin iron-sulfur binding domain protein	ECBD_0742	20	182811	162532	203800	111952	126488	104218	168477	190999	163795	230657	205397	251870
A0A140N7V2	ATP phosphoribosyltransferase	hisG	40	6.57247e+06	5.75348e+06	7.29232e+06	3783639	4.25714e+06	3.51774e+06	4.33602e+06	4.87949e+06	4.03831e+06	4790919	4.19563e+06	5.21115e+06
A0A140N7V5	Transcriptional regulator, LysR family	ECBD_1371	15	338418	298688	376427	224595	253212	208941	322707	364507	307181	269369	239270	293969
A0A140N7V6	D-tagatose-1,6-bisphosphate aldolase subunit KbaZ	kbaZ	1	12964.1	13915.6	15376.6	Filtered	Filtered	Filtered	16289.4	19787.6	22308.7	18004.5	19326	20610.1
A0A140N7W1	Acetyltransferase YpeA	ypeA	8	280508	248016	312183	267961	301998	249257	290079	327801	276848	311202	275873	339462
A0A140N7W2	BOF domain-containing protein	ECBD_2103	5	129680	116042	144858	222025	250320	206551	74180.3	84914.8	76129.1	109335	99239.9	119932
A0A140N7W3	UPF0265 protein YeeX	yeeX	23	4.45911e+06	3.90429e+06	4.94781e+06	5.83748e+06	6.56771e+06	5.42717e+06	2.99092e+06	3.36625e+06	2.78779e+06	4.99028e+06	4.37007e+06	5.42796e+06
A0A140N7W5	Periplasmic nitrate reductase	napA	24	135693	121303	151529	55112.2	62543.2	51374.2	113805	129492	112967	72092.5	66652.9	79430.7
A0A140N7W7	Glutathionylspermidine amidase	ECBD_0750	53	551649	485265	612980	1187569	1.33656e+06	1.10421e+06	555441	626333	523551	567240	499907	617904
A0A140N7W8	NADH-quinone oxidoreductase subunit J	ECBD_1381	1	Filtered	Filtered	Filtered	Filtered	Filtered	Filtered	Filtered	Filtered	Filtered	64560.5	60062.5	71239.8
A0A140N7W9	Respiratory nitrate reductase, gamma subunit	ECBD_2391	1	Filtered	Filtered	Filtered	12167.8	14230.8	11449.4	Filtered	Filtered	Filtered	Filtered	Filtered	Filtered
A0A140N7X0	Arabinose 5-phosphate isomerase	ECBD_0545	33	616116	541673	684498	748711	842841	696204	607617	685031	572058	745012	655458	811231
A0A140N7X1	Probable transcriptional regulatory protein YeeN	yeeN	12	2.06301e+06	1.80771e+06	2.28965e+06	1644795	1.85094e+06	1.52928e+06	1.691e+06	1.90384e+06	1.57927e+06	1.70205e+06	1.49286e+06	1.85201e+06
A0A140N7X3	Cytochrome c assembly protein	ECBD_1464	5	41180.3	38604.7	46678.9	53984.7	61274.8	50326.1	46271.9	53517.9	50183	38884.5	37595.9	43317.1
A0A140N7X5	FAD linked oxidase domain protein	ECBD_0760	5	Filtered	Filtered	Filtered	Filtered	Filtered	Filtered	188146	213127	182082	52198.4	49245.6	57796
A0A140N7X6	Uncharacterized protein	ECBD_0631	3	63531	58161.6	71474.2	40070.5	45621.3	37390.1	62024.1	71239.1	64827.7	42937.4	41142.2	47724.6
A0A140N7X7	Sulfate ABC transporter, inner membrane subunit	ECBD_1258	4	289885	256221	322585	215559	243046	200539	277403	313540	265063	185109	165542	202336
A0A140N7X8	GCN5-related N-acetyltransferase	ECBD_1391	5	705860	620199	784057	739261	832210	687419	536496	605020	505939	754566	663817	821621
A0A140N7X9	Ornithine decarboxylase	ECBD_0772	30	936053	821618	1.03943e+06	734842	827239	683310	878861	990181	824231	760141	668696	827684
A0A140N7Y1	Uncharacterized protein	ECBD_0641	7	1.78746e+06	1.5666e+06	1.98396e+06	2570320	2892152	2.38973e+06	2.79764e+06	3.14881e+06	2.6081e+06	2.55637e+06	2.24039e+06	2.78108e+06
A0A140N7Y2	Probable 4-amino-4-deoxy-L-arabinose-phosphoundecaprenol flippase subunit ArnE	arnE	1	36061.9	34126.2	41000.7	44375.8	50464.8	41392.8	30866.5	36186.8	35860.8	22894.4	23604.6	25927.9
A0A140N7Y3	Putative type II secretion system M-type protein	ECBD_0770	1	305587	269961	340005	Filtered	Filtered	Filtered	587200	662061	553077	Filtered	Filtered	Filtered
A0A140N7Y4	Pseudouridine synthase	ECBD_1474	20	1.79631e+06	1.57434e+06	1.99378e+06	1509485	1.69871e+06	1.40349e+06	1.73556e+06	1.95397e+06	1.62069e+06	1.74321e+06	1.52888e+06	1.89677e+06
A0A140N7Y6	Gamma-glutamylcyclotransferase	ECBD_2401	10	272544	241048	303348	242346	273182	225444	134889	153212	132569	243282	216444	265600
A0A140N7Y7	Trans-aconitate 2-methyltransferase	tam	9	85162	77088.7	95471.1	119976	135515	111678	97445.9	111089	97758.8	113555	102933	124522
A0A140N7Y8	Trans-hexaprenyltranstransferase	ECBD_0555	14	2.12401e+06	1.86108e+06	2.35731e+06	1.6091e+06	1.81078e+06	1.4961e+06	1.56027e+06	1.75677e+06	1.45773e+06	1315369	1.15452e+06	1.43149e+06
A0A140N7Y9	L-asparaginase, type II	ECBD_0783	5	38700.3	36434.8	43927.7	42791.1	48682	39919.5	37075.3	43171.7	41633	51645	48761.4	57194.2
A0A140N7Z0	Serine/threonine transporter SstT	sstT	5	150604	134350	168071	186871	210772	173869	183840	208282	178078	127493	115129	139679
A0A140N7Z4	Cobalamin synthesis protein P47K	ECBD_1484	21	349863	308702	389123	299978	338018	279023	293902	332101	280401	296155	262708	323099
A0A140N7Z6	Glutamyl-tRNA reductase	hemA	16	465280	409692	517165	404866	456017	376536	237015	268104	227515	277138	246068	302418
A0A140N7Z7	Uncharacterized protein	ECBD_1278	1	139106	124290	155315	50285.8	57113.6	46887.2	127736	145165	125919	116905	105864	128164
A0A140N7Z8	Dihydropteroate synthase	ECBD_0565	23	1.03255e+06	906058	1.14649e+06	800494	901098	744347	809989	912699	760201	968481	850993	1.05425e+06
A0A140N7Z9	NADH:flavin oxidoreductase/NADH oxidase	ECBD_0661	34	228886	202847	254915	138470	156321	128871	348635	393676	331286	219522	195653	239760
A0A140N800	Putative pre-16S rRNA nuclease	yqgF	6	437997	385819	486897	339333	382292	315611	389705	439880	369468	369811	327156	403199
A0A140N801	Glutathione synthetase	gshB	41	1.70796e+06	1.49704e+06	1.89576e+06	1.91093e+06	2.15034e+06	1.77671e+06	1.47277e+06	1.65833e+06	1.37638e+06	1.68991e+06	1.48224e+06	1.83881e+06
A0A140N802	Glycerophosphoryl diester phosphodiesterase	ECBD_1421	15	318256	281046	354060	527884	594411	490904	414780	468089	392780	361644	320010	394318
A0A140N807	GAF modulated sigma54 specific transcriptional regulator, Fis family	ECBD_2421	14	73137.3	66567.1	82131.2	77118.3	87300.1	71833	63172.7	72531.2	65895.5	68181.6	63230.9	75177.7
A0A140N809	Formyl-CoA:oxalate CoA-transferase	frc	1	88372	79897.5	99032.2	108156	122218	100689	72794.3	83355.6	74840.6	90179	82478.6	99099.8
A0A140N810	Transketolase	ECBD_0803	59	10934827	9.57055e+06	1.21318e+07	11333383	1.27506e+07	1.05366e+07	10354429	1.16502e+07	9.63355e+06	9757278	8.54119e+06	1.06121e+07
A0A140N811	30S ribosomal protein S15	rpsO	10	13922647	1.21849e+07	1.54464e+07	11829563	1.33088e+07	1.09979e+07	14530313	1.63481e+07	1.35158e+07	10894175	9.53598e+06	1.18484e+07
A0A140N812	Transcriptional regulator, PadR-like family	ECBD_0671	15	609220	535640	676848	761285	856987	707894	720491	812014	676996	1.17258e+06	1.02958e+06	1.27621e+06
A0A140N813	Agmatinase	speB	17	1.32065e+06	1.15814e+06	1.46609e+06	1266275	1.4251e+06	1.17738e+06	1.271e+06	1.43134e+06	1.1888e+06	1.43047e+06	1.25523e+06	1.55667e+06
A0A140N814	S-formylglutathione hydrolase	ECBD_1504	13	400970	353420	445820	337031	379702	313471	298186	336921	284384	419415	370560	457144
A0A140N816	K(+)/H(+) antiporter NhaP2	nhaP2	9	60889.2	55850.1	68543.5	110087	124390	102484	66946.2	76776.5	69403.7	62274.9	58062.5	68754.1
A0A140N817	Transcriptional regulator, LysR family	ECBD_1308	5	65145.5	59574.3	73265.3	43014.7	48933.5	40127.3	42860.2	49679.7	47011.2	49442.2	46833.9	54798.6
A0A140N819	UPF0213 protein YhbQ	yhbQ	1	71481.7	65118.5	80294.5	Filtered	Filtered	Filtered	81338.6	92968	82784.1	34396.5	33668.9	38436.3
A0A140N820	Sensor histidine kinase RcsC	rcsC	34	167088	148774	186358	227583	256573	211718	173474	196620	168441	143347	129000	156920
A0A140N821	Fructose-bisphosphate aldolase	ECBD_0813	43	44927628	3.93142e+07	4.98426e+07	45936424	51679019	4.27067e+07	13718290	1.54345e+07	1.27609e+07	18402052	1.61054e+07	2.00133e+07
A0A140N822	Cytidine deaminase	cdd	15	658333	578613	731333	1.64548e+06	1.8517e+06	1.52992e+06	452380	510389	427736	916621	805615	997856
A0A140N825	5-carboxymethyl-2-hydroxymuconate Delta-isomerase	ECBD_2442	18	742588	652336	824803	873118	982800	811864	610974	688807	575179	877930	771761	955779
A0A140N826	Phosphohistidine phosphatase, SixA	ECBD_1320	8	319914	282497	355899	219391	247357	204102	296392	334902	282716	180896	161856	197754
A0A140N827	D-erythrose-4-phosphate dehydrogenase	epd	26	4023703	3.52331e+06	4.46479e+06	2.50016e+06	2.81323e+06	2.32451e+06	926488	1.04376e+06	868509	944075	829638	1.02771e+06
A0A140N831	Glycoside hydrolase family 3 domain protein	ECBD_1526	58	1.40669e+06	1.23343e+06	1.56154e+06	1085197	1.22139e+06	1.00903e+06	1.21926e+06	1.37313e+06	1.1407e+06	1.1686e+06	1.02609e+06	1.27188e+06
A0A140N836	Chorismate synthase	aroC	29	2.70661e+06	2.37085e+06	3.00364e+06	2.11039e+06	2.37473e+06	1.96214e+06	1.80208e+06	2.0288e+06	1.68253e+06	1.95041e+06	1.71018e+06	2.1221e+06
A0A140N840	N-acetylglucosamine-6-phosphate deacetylase	ECBD_0605	6	19071.7	19259.8	22152.2	23679.8	27181.8	22152	32862.6	38432.4	37716.5	37788.4	36636.9	42125.1
A0A140N841	Extradiol ring-cleavage dioxygenase class III protein subunit B	ECBD_0701	4	47794	44391.7	54015.9	38710.6	44091.4	36125.9	30002.2	35214.5	35057.3	36499.6	35509.2	40723.5
A0A140N843	Ubiquinone biosynthesis hydroxylase, UbiH/UbiF/VisC/COQ6 family	ECBD_0831	26	498461	438725	553975	510633	575004	474866	388738	438792	368569	420196	371243	457993
A0A140N844	Glycine cleavage system H protein	gcvH	5	2.71427e+06	2.37756e+06	3.01214e+06	4.10734e+06	4.6213e+06	3.81868e+06	3062021	3.44624e+06	2.85389e+06	3.8119e+06	3.33898e+06	4.14647e+06
A0A140N845	Pseudouridine synthase	ECBD_2464	2	33942.8	32271.9	38649.8	38546	43906.2	35972.9	28125.9	33103.6	33312.9	17221.5	18640.8	19758.5
A0A140N846	50S ribosomal protein L25	rplY	14	28941052	2.5326e+07	3.21075e+07	20014760	22517147	1.86076e+07	28453250	3.20114e+07	2.64598e+07	22358462	1.95672e+07	2.43159e+07
A0A140N848	5-keto-4-deoxy-D-glucarate aldolase	garL	2	97366.1	87767.4	109010	84138.1	95197.4	78359.3	193475	219121	187036	146883	132094	160765
A0A140N849	Aspartate-semialdehyde dehydrogenase	ECBD_1340	28	3.39448e+06	2.97274e+06	3.76675e+06	3.03526e+06	3.41521e+06	2.82198e+06	2.66968e+06	3.00486e+06	2.48914e+06	2976082	2.60764e+06	3.23752e+06
A0A140N850	NAD(P)H dehydrogenase (Quinone)	ECBD_0711	15	364137	321192	404959	403035	453956	374833	260647	294690	249485	462218	408013	503693
A0A140N852	Alcohol dehydrogenase zinc-binding domain protein	ECBD_2190	23	975360	856012	1.08303e+06	1.47644e+06	1.66154e+06	1.37277e+06	764439	861456	717854	1.17013e+06	1.02743e+06	1.27354e+06
A0A140N853	Uncharacterized protein	ECBD_0841	2	86364.9	78141.3	96805.6	112188	126753	104437	101926	116128	101924	84133	77188.3	92524.8
A0A140N854	Binding-protein-dependent transport systems inner membrane component	ECBD_2474	5	60485.1	55496.5	68095.2	64603.9	73221.3	60198.5	83023.6	94863.6	84350.7	53175.9	50100.9	58859
A0A140N855	Tyrosine recombinase XerD	xerD	16	164359	146386	183331	132684	149811	123492	125580	142739	123915	94210.8	86006.5	103484
A0A140N856	Cationic amino acid ABC transporter, periplasmic binding protein	ECBD_1350	32	5566746	4.87347e+06	6.1766e+06	5.77164e+06	6.49364e+06	5.36596e+06	4637115	5.21822e+06	4.31823e+06	7776266	6.8078e+06	8.45772e+06
A0A140N859	Transcriptional regulator, GntR family	ECBD_1556	13	205276	182189	228723	165538	186772	154035	172994	196081	167995	182323	163105	199306
A0A140N860	Transcriptional regulator, GntR family with aminotransferase domain	ECBD_2200	11	47180	43854.5	53334.9	45540.4	51775	42475.5	34805.4	40618.1	39522.8	38655.7	37395.7	43068.2
A0A140N864	Lipoprotein releasing system, transmembrane protein, LolC/E family	ECBD_2485	16	408318	359851	453973	507962	571999	472383	372514	420540	353486	321241	284658	350380
A0A140N866	NUDIX hydrolase	ECBD_1360	15	453138	399068	503695	308184	347250	286652	403726	455654	382504	395068	349256	430667
A0A140N870	Alcohol dehydrogenase GroES domain protein	ECBD_1566	18	6.97738e+06	6.10778e+06	7.74152e+06	4873599	5.48334e+06	4.53106e+06	6.59451e+06	7.42029e+06	6.138e+06	9144585	8.00508e+06	9.94577e+06
A0A140N874	Carbamate kinase	ECBD_0863	4	37040.9	34982.8	42086.7	76657.8	86782	71404.9	23120.5	27472.6	28659.5	33866.1	33204.9	37859.6
A0A140N876	Cytochrome B561	ECBD_2221	3	221212	196133	246402	268456	302555	249718	154493	175266	150795	175681	157293	192083
A0A140N877	Hydrogenase (NiFe) small subunit HydA	ECBD_0741	12	250470	221734	278860	169909	191689	158099	259508	293409	248426	274551	243804	299604
A0A140N879	Amino acid permease-associated region	ECBD_1502	4	786984	691183	874055	816564	919176	759286	823965	928423	773195	632763	557240	689160
A0A140N880	tRNA U34 carboxymethyltransferase	cmoB	19	356250	314291	396209	232459	262058	216251	397838	449030	377030	342426	303195	373418
A0A140N882	Multidrug resistance protein MdtC	mdtC	8	60678.2	55665.5	68309.4	42266.9	48092.3	39432.2	87455.3	99849.3	88470.8	82770.4	75996.1	91043
A0A140N883	Regulatory protein GntR HTH	ECBD_0646	13	360089	317650	400469	273172	307860	254102	346304	391054	329119	333303	295212	363497
A0A140N884	Aminodeoxychorismate lyase	ECBD_2505	10	4947956	4.33203e+06	5.49013e+06	3.63273e+06	4.08736e+06	3.37744e+06	969469	1.09212e+06	908468	3.08703e+06	2.70472e+06	3.35817e+06
A0A140N885	NADH-quinone oxidoreductase subunit I	nuoI	24	3.25326e+06	2.84917e+06	3.61008e+06	3.04301e+06	3.42393e+06	2.82919e+06	3.59286e+06	4.04343e+06	3.3474e+06	3565014	3.12296e+06	3.87798e+06
A0A140N889	Holliday junction ATP-dependent DNA helicase RuvA	ruvA	12	466714	410947	518755	409922	461705	381237	416996	470583	394841	475296	419456	517915
A0A140N890	L-aspartate/glutamate-specific racemase	ygeA	3	37737.5	35592.3	42859.5	44599	50715.9	41600.2	40314.4	46815.7	44644.4	56295.8	52830.8	62251.9
A0A140N891	DNA-3-methyladenine glycosylase II	ECBD_1587	5	148585	132584	165831	110342	124677	102721	122296	139044	120861	112477	101989	123349
A0A140N892	Uncharacterized protein	ECBD_1513	1	102985	92684.1	115244	116871	132022	108791	92071.4	105042	92762.3	85479.7	78366.7	93989.4
A0A140N893	D-isomer specific 2-hydroxyacid dehydrogenase NAD-binding	ECBD_2243	23	2.39683e+06	2.0998e+06	2.65998e+06	5064995	5.69866e+06	4.709e+06	1.60146e+06	1.8031e+06	1.49602e+06	3.15162e+06	2.76124e+06	3.42842e+06
A0A140N894	Ribonuclease BN	rbn	14	136703	122187	152649	111663	126163	103949	169892	192591	165112	126534	114289	138636
A0A140N896	Pseudouridine synthase	ECBD_2515	26	189985	168809	211759	207611	234105	193151	175963	199421	170756	183534	164164	200624
A0A140N897	Uncharacterized protein	ECBD_0761	5	4643.2	6634.8	6145.55	3393.3	4359.47	3291.84	16018.9	19483.3	22057.2	8755.62	11233.2	10551.9
A0A140N898	Integral membrane protein TerC	ECBD_0892	4	54562.4	50314.1	61524.6	46527.8	52885.7	43393.4	48223.1	55712.9	51997	38960.9	37662.8	43400.1
A0A140N899	Glucose-6-phosphate 1-dehydrogenase	zwf	53	2.62512e+06	2.29955e+06	2.91324e+06	3.0935e+06	3.48073e+06	2.87612e+06	2.62122e+06	2.95033e+06	2.44408e+06	2.59999e+06	2.27857e+06	2.82852e+06
A0A140N8A2	Peptidase S11 D-alanyl-D-alanine carboxypeptidase 1	ECBD_1524	27	164033	146101	182968	283279	319231	263498	149963	170170	146583	122782	111006	134555
A0A140N8A8	Basal-body rod modification protein FlgD	ECBD_2525	2	23390.1	23038.3	26942.9	8330.2	9913.48	7881.61	20718.7	24770.5	26426.5	3235.17	6402.77	4548.45
A0A140N8A9	Two component transcriptional regulator, LytTR family	ECBD_1534	18	900637	790629	1.00014e+06	613198	690390	570220	676038	762004	635668	669283	589194	728875
A0A140N8B0	Uncharacterized protein	ECBD_2263	2	12340.2	13369.7	14684.4	14684.7	17062.3	13789.3	26500.2	31274.7	31801.5	20152.5	21205.4	22946
A0A140N8B2	Nitrilase/cyanide hydratase and apolipoprotein N-acyltransferase	ECBD_1797	3	43359.7	40511.7	49096.7	33889.6	38667.8	31643.9	31426.8	36817.2	36381.8	33509.2	32892.6	37471.5
A0A140N8B3	Peptidase M16 domain protein	ECBD_0904	61	399562	352189	444259	315498	355477	293452	328468	370988	312537	335477	297114	365861
A0A140N8B4	30S ribosomal protein S21	rpsU	9	13317500	1.16554e+07	1.47751e+07	13151679	1.47962e+07	1.22271e+07	19936332	2.24298e+07	1.85417e+07	10301916	9.01775e+06	1.12044e+07
A0A140N8B5	CinA-like protein	ECBD_1410	16	412608	363604	458731	279306	314761	259804	257283	290905	246357	210924	188131	230411
A0A140N8B6	Uncharacterized protein	ECBD_0782	14	645301	567210	716875	525945	592230	489102	616583	695118	580394	674634	593876	734694
A0A140N8B7	Aminotransferase class V	ECBD_0912	17	680047	597613	755421	411125	463057	382355	392222	442711	371808	336140	297694	366582
A0A140N8B9	dTDP-4-dehydrorhamnose 3,5-epimerase	ECBD_1617	17	1.16245e+06	1.01971e+06	1.29059e+06	764911	861066	711265	1.06084e+06	1.19491e+06	993418	879572	773197	957564
A0A140N8C1	Transcriptional regulator, LysR family	ECBD_0914	12	250011	221332	278351	200866	226516	186880	216347	244852	208300	211873	188961	231442
A0A140N8C2	Glycerol-3-phosphate transporter	ECBD_1420	2	89191.4	80614.5	99941.3	67040.8	75962.9	62464.1	46985.9	54321.2	50846.9	58471.7	54734.7	64618.2
A0A140N8C3	UPF0301 protein YqgE	yqgE	17	1.03359e+06	906967	1.14764e+06	818552	921414	761135	822141	926371	771499	932227	819271	1.01483e+06
A0A140N8C5	Inner-membrane translocator	ECBD_0922	6	67176.6	61351.6	75518.6	15303.8	17758.8	14364.9	39619.9	46034.4	43998.8	42611.9	40857.4	47370.6
A0A140N8C6	Methionine--tRNA ligase	metG	63	3.5115e+06	3.07514e+06	3.89657e+06	3447878	3.8794e+06	3.20559e+06	2692421	3.03044e+06	2.51027e+06	2.78782e+06	2.44292e+06	3.03279e+06
A0A140N8C7	Mannose-1-phosphate guanylyltransferase/mannose-6-phosphate isomerase	ECBD_1628	5	33291.1	31701.7	37926.8	49657	56406.1	46302.6	44280.8	51277.9	48332	33601.5	32973.3	37571.9
A0A140N8C8	SH3 domain protein	ECBD_0686	19	1.37951e+06	1.20965e+06	1.53139e+06	1.34583e+06	1.5146e+06	1.25134e+06	1.03675e+06	1.1678e+06	971015	972142	854196	1.05823e+06
A0A140N8C9	Carbohydrate kinase FGGY	ECBD_0924	7	135659	121273	151491	34326	39158.7	32049.5	59211.6	68075.1	62212.9	59736.8	55841.7	65994
A0A140N8D1	Uncharacterized protein YfaA	ECBD_1430	1	48674.8	45162.5	54993.1	80212.3	90780.8	74709.5	44880.4	51952.5	48889.4	57359.8	53761.8	63409
A0A140N8D2	Peptidase M48 Ste24p	ECBD_0802	13	392690	346176	436635	382644	431017	355877	474966	535799	448735	495453	437093	539835
A0A140N8D3	UPF0176 protein YceA	yceA	11	189714	168572	211458	36477.4	41579.1	34049.7	144876	164448	141854	49904.6	47238.5	55301.4
A0A140N8D7	Phosphomethylpyrimidine kinase	ECBD_1554	22	1.57847e+06	1.38373e+06	1.75211e+06	1.17587e+06	1.3234e+06	1.09333e+06	894391	1.00765e+06	838669	1.0119e+06	888988	1.10148e+06
A0A140N8D8	Histidinol-phosphate aminotransferase	hisC	32	3.80292e+06	3.33012e+06	4.21986e+06	3.02142e+06	3.39964e+06	2.80911e+06	3.36714e+06	3.7895e+06	3.13756e+06	4.17296e+06	3.65491e+06	4.53912e+06
A0A140N8D9	NADPH-dependent 7-cyano-7-deazaguanine reductase	queF	20	1075923	944005	1.1946e+06	877772	988036	816191	926569	1.04385e+06	868584	951381	836030	1.03566e+06
A0A140N8E1	Phosphoglycerate kinase	pgk	73	78220952	68445905	8.67774e+07	84662880	95246282	7.87102e+07	28806162	3.24084e+07	2.67879e+07	41000332	3.58789e+07	4.45889e+07
A0A140N8E4	UPF0283 membrane protein YcjF	ycjF	10	102332	92112.9	114520	139611	157604	129931	125249	142367	123607	102613	93358.6	112622
A0A140N8E5	Histidine kinase	ECBD_0943	20	59667.4	54781	67188	103882	117409	96714.5	77456.1	88600.2	79174.6	53533.5	50413.8	59247.9
A0A140N8E6	Protein-N(Pi)-phosphohistidine--sugar phosphotransferase	ECBD_1564	11	2277070	1.99501e+06	2.52712e+06	1.81895e+06	2.04686e+06	1.69119e+06	1.94386e+06	2.1883e+06	1.81434e+06	4.05545e+06	3.55209e+06	4.41133e+06
A0A140N8E7	Uncharacterized protein	ECBD_0706	7	161777	144127	180466	98279.1	111106	91506	107300	122175	106920	85891	78726.6	94436.7
A0A140N8E8	(P)ppGpp synthetase I, SpoT/RelA	ECBD_0945	47	605124	532056	672304	845172	951360	785883	640802	722364	602910	727472	640110	792156
A0A140N8F0	Long-chain-fatty-acid--CoA ligase	ECBD_1837	20	91859.1	82948.7	102901	66819.3	75713.7	62258.2	328409	370922	312483	162009	145330	177215
A0A140N8F1	DNA gyrase inhibitor	sbmC	6	181022	160966	201816	122088	137891	113641	92837.4	105904	93474.4	166322	149104	181906
A0A140N8F2	7-carboxy-7-deazaguanine synthase	queE	17	323041	285232	359368	381700	429954	354999	225618	255283	216919	294515	261273	321315
A0A140N8F4	Probable phosphatase YcdX	ycdX	22	1353530	1.18691e+06	1.50257e+06	1678541	1.8889e+06	1.56066e+06	662034	746250	622650	982431	863199	1.06942e+06
A0A140N8F6	HTH-type transcriptional regulator ArgP	argP	26	1.88081e+06	1.64828e+06	2.08751e+06	1802116	2.02792e+06	1.67554e+06	1.14034e+06	1.28434e+06	1.06732e+06	1256824	1103293	1.36783e+06
A0A140N8F7	Histidine kinase	ECBD_1575	20	84647	76638.2	94899.8	115338	130297	107366	174952	198283	169816	179444	160586	196176
A0A140N8F9	Heme exporter protein C	ccmC	3	10016.5	11336.4	12106.6	2155.65	2967.1	2141.2	4943.57	7023.51	11760.6	2730.46	5961.15	3999.57
A0A140N8G3	Aminomethyltransferase	gcvT	29	3.4767e+06	3.04468e+06	3.85796e+06	3.79064e+06	4.26501e+06	3.52424e+06	3213227	3.61634e+06	2.99446e+06	5.31838e+06	4.65715e+06	5.78476e+06
A0A140N8G4	Transcriptional regulator, LysR family	ECBD_1661	23	295418	261063	328724	155162	175100	144390	328528	371056	312593	170226	152520	186151
A0A140N8G5	4-aminobutyrate aminotransferase	ECBD_2315	8	190716	169449	212570	161157	181844	149963	190229	215469	184018	238401	212173	260292
A0A140N8G7	Deferrochelatase/peroxidase	ECBD_2575	14	358063	315877	398220	124162	140224	115569	386739	436544	366711	179256	160421	195971
A0A140N8G9	Sulfite reductase [NADPH] flavoprotein alpha-component	cysJ	58	6196052	5.42412e+06	6.87474e+06	4695358	5.28282e+06	4.36535e+06	5.60148e+06	6.30313e+06	5.21479e+06	4085130	3.57806e+06	4.44361e+06
A0A140N8H0	Sulfate adenylyltransferase subunit 1	cysN	40	1.18867e+06	1.04266e+06	1.31968e+06	1.49989e+06	1.68791e+06	1.39456e+06	1851860	2.0848e+06	1.72882e+06	970250	852541	1.05618e+06
A0A140N8H2	Nucleoid-associated protein YejK	yejK	29	571670	502784	635191	491586	553576	457159	502646	566939	474468	482711	425944	525978
A0A140N8H3	Binding-protein-dependent transport systems inner membrane component	ECBD_2325	6	27355.3	26507.9	31341.8	29400.3	33617.3	27470.2	27947.8	32903.2	33147.3	31933.9	31514.2	35758.3
A0A140N8H4	Flavodoxin	ECBD_0842	8	150213	134009	167637	124536	140645	115917	133016	151105	130828	124420	112439	136337
A0A140N8H5	Cytochrome B561	ECBD_1673	5	665370	584770	739139	657750	740510	611639	311076	351423	296369	311700	276310	340004
A0A140N8H7	RNA polymerase sigma factor RpoS	rpoS	20	386947	341150	430264	482780	543669	448971	327953	370409	312058	411590	363714	448635
A0A140N8H9	Hydrogenase-2 operon protein HybE	ECBD_0746	6	134291	120076	149973	89394.4	101111	83245.9	128809	146372	126917	155239	139406	169852
A0A140N8I0	Diguanylate phosphodiesterase	ECBD_1481	3	284529	251535	316643	301950	340236	280857	175099	198448	169952	534079	470891	581841
A0A140N8I2	Transcriptional regulator, DeoR family	ECBD_2335	27	1.75842e+06	1.54119e+06	1.95174e+06	1.67662e+06	1.88674e+06	1.55887e+06	1.46449e+06	1.64902e+06	1.36868e+06	1.65454e+06	1.4513e+06	1.80034e+06
A0A140N8I4	Chaperone modulatory protein CbpM	cbpM	2	21275.7	21188.2	24597.2	115683	130685	107686	86403	98665.4	87492.5	87015	79710.1	95659
A0A140N8I5	Hydroxypyruvate isomerase	ECBD_0985	11	68200.1	62247.1	76654	98489.4	111343	91701.4	95304	108679	95767.6	125689	113550	137717
A0A140N8I7	Uncharacterized protein	ECBD_0993	1	Filtered	Filtered	Filtered	Filtered	Filtered	Filtered	Filtered	Filtered	Filtered	2605.96	5852.22	3864.19
A0A140N8J0	PTS system, fructose subfamily, IIC subunit	ECBD_1491	22	5.71692e+06	5.00487e+06	6.3432e+06	11151970	1.25465e+07	1.0368e+07	545984	615694	514759	500194	441242	544992
A0A140N8J1	DNA topoisomerase 3	topB	24	241624	213993	269046	217272	244973	202132	121622	138287	120235	131251	118417	143766
A0A140N8J3	Cold-shock DNA-binding domain protein	ECBD_2605	1	456832	402300	507792	Filtered	Filtered	Filtered	27318.4	32195.2	32562.2	Filtered	Filtered	Filtered
A0A140N8J5	Hydrogenase expression/formation protein HypE	ECBD_0995	12	3.02197e+06	2.64679e+06	3.35349e+06	2.2017e+06	2.47745e+06	2.04703e+06	2.86411e+06	3.22359e+06	2.66989e+06	1.26598e+06	1.11131e+06	1.37778e+06
A0A140N8J7	dTDP-4-dehydrorhamnose reductase	ECBD_1615	19	423388	373036	470690	345993	389785	321803	414748	468053	392751	334952	296655	365291
A0A140N8K0	Carboxymuconolactone decarboxylase	ECBD_1891	4	68812.3	62782.8	77333.2	100531	113640	93599.8	64314.1	73815.4	66956.6	75625.1	69743.9	83272.5
A0A140N8K1	Transcriptional regulator, LysR family	ECBD_1501	14	2896156	2.53671e+06	3.21392e+06	2.01208e+06	2.26413e+06	1.87074e+06	874225	984965	819921	1.47033e+06	1.29011e+06	1.60001e+06
A0A140N8K2	Peptidase M23	ECBD_0872	5	43548.1	40676.5	49305.6	63908.9	72439.5	59552.4	49529.4	57182.6	53211.5	45763.2	43614.8	50797.6
A0A140N8K4	Carbamoyltransferase HypF	ECBD_1013	6	16775	17250.1	19604.2	15570.4	18058.7	14612.7	14400	17662	20552.1	16721.1	18203	19214.4
A0A140N8K7	Succinylglutamate desuccinylase	astE	1	35298	33457.8	40153.2	24392.4	27983.5	22814.4	28902.1	33976.8	34034.5	21115.6	22048.1	23993.4
A0A140N8K8	Sua5/YciO/YrdC/YwlC family protein	ECBD_2356	18	1.5254e+06	1.3373e+06	1.69323e+06	1.68242e+06	1.89327e+06	1.56426e+06	1439072	1620418	1.34505e+06	1.52916e+06	1.34159e+06	1.664e+06
A0A140N8L0	FAD-dependent pyridine nucleotide-disulphide oxidoreductase	ECBD_1512	21	278340	246120	309778	196307	221387	182641	339350	383231	322654	525608	463479	572629
A0A140N8L2	Sulfurtransferase	ECBD_2625	6	192569	171070	214626	169119	190801	157365	168876	191448	164167	181290	162201	198183
A0A140N8L5	Probable Fe(2+)-trafficking protein	yggX	18	1.76797e+06	1.54955e+06	1.96234e+06	1.51811e+06	1.70842e+06	1.41151e+06	1660348	1.86935e+06	1.55077e+06	1955587	1.71471e+06	2.12773e+06
A0A140N8L6	Glycoside hydrolase family 4	ECBD_1911	1	Filtered	Filtered	Filtered	Filtered	Filtered	Filtered	15024	18364	21132.2	Filtered	Filtered	Filtered
A0A140N8L8	Imidazole glycerol phosphate synthase subunit HisH	hisH	15	3371239	2.95241e+06	3.74096e+06	2.51622e+06	2.83129e+06	2.33943e+06	2.38746e+06	2.68736e+06	2.22676e+06	3051839	2.67393e+06	3.31991e+06
A0A140N8M2	CinA domain protein	ECBD_1025	6	54284.2	50070.7	61216.1	56203.8	63771.3	52389.1	48816.2	56380.2	52548.4	65197.9	60620.1	71932.9
A0A140N8M4	Uncharacterized protein	ECBD_1921	8	443008	390204	492456	278462	313812	259020	258240	291981	247247	508277	448315	553782
A0A140N8M5	Oligopeptide/dipeptide ABC transporter, ATPase subunit	ECBD_2376	22	1086106	952915	1.20589e+06	1.36222e+06	1.53304e+06	1.26658e+06	721142	812747	677602	872719	767201	950112
A0A140N8M6	DNA mismatch repair protein MutH	mutH	8	195449	173590	217821	158380	178719	147381	188405	213418	182322	184162	164713	201306
A0A140N8M7	UPF0235 protein YggU	yggU	5	204354	181381	227699	93370.4	105584	86942.4	88798.8	101361	89719.8	72411.8	66932.3	79778
A0A140N8M8	Exodeoxyribonuclease I	ECBD_1646	21	788122	692179	875317	532136	599195	494857	1.04642e+06	1.17868e+06	980006	374587	331336	408394
A0A140N8M9	Signal transduction histidine kinase, LytS	ECBD_1533	7	61205.5	56126.8	68894.4	63923.5	72456	59566	60028.1	68993.6	62972	59220.3	55389.8	65432.3
A0A140N8N0	S-ribosylhomocysteine lyase	luxS	25	2.40694e+06	2.10865e+06	2.6712e+06	4642117	5.22292e+06	4.31586e+06	2364873	2.66194e+06	2.20576e+06	3464008	3034579	3.76814e+06
A0A140N8N1	Efflux pump membrane protein	ECBD_1035	23	447011	393707	496897	407562	459050	379043	432012	487475	408800	339871	300959	370639
A0A140N8N2	Ferritin	ECBD_1735	22	11371841	9.95293e+06	1.26166e+07	14196655	1.59718e+07	1.31986e+07	6.51127e+06	7.32664e+06	6.06061e+06	10868997	9.51394e+06	1.18211e+07
A0A140N8N3	UTP--glucose-1-phosphate uridylyltransferase	ECBD_2386	27	4.00754e+06	3.50917e+06	4.44686e+06	3155497	3.55048e+06	2.93376e+06	3.52979e+06	3.97248e+06	3.28877e+06	3.94011e+06	3.45117e+06	4.2859e+06
A0A140N8N4	Phenylalanine--tRNA ligase beta subunit	pheT	92	5781139	5.06107e+06	6.41445e+06	5.18156e+06	5.82979e+06	4.81737e+06	4328083	4.87056e+06	4.03093e+06	4056152	3552705	4.4121e+06
A0A140N8N5	Sugar transporter	ECBD_0797	1	Filtered	Filtered	Filtered	38281.5	43608.7	35727	16567.8	20100.7	22567.5	Filtered	Filtered	Filtered
A0A140N8N6	ErfK/YbiS/YcfS/YnhG family protein	ECBD_1659	11	292621	258615	325620	265417	299136	246892	244520	276547	234492	293231	260149	319919
A0A140N8N9	Ribonucleoside-diphosphate reductase subunit beta	ECBD_1043	9	62197.8	56995.1	69995.2	19242.3	22189.6	18026.4	35951.3	41907.2	40588.1	11731.4	13836.9	13788
A0A140N8P0	RecBCD enzyme subunit RecC	recC	35	91901.9	82986.2	102948	134064	151364	124775	100492	114516	100591	108044	98110.5	118528
A0A140N8P1	Universal stress protein	ECBD_1745	8	217222	192641	241975	276097	311151	256821	145616	165280	142542	228349	203377	249359
A0A140N8P5	Protein NrdI	nrdI	8	29869.6	28707.9	34131.1	80676.4	91302.9	75140.9	129057	146651	127147	242458	215723	264703
A0A140N8P7	Hydroxyethylthiazole kinase	thiM	17	814757	715484	904865	724315	815396	673523	477684	538857	451262	600813	529283	654414
A0A140N8P9	Uncharacterized protein	ECBD_0913	2	81105.9	73539.7	90971.4	258866	291766	240801	99840.5	113783	99985.1	114244	103536	125271
A0A140N8Q2	3-dehydroquinate dehydratase	aroD	26	2036171	1.78422e+06	2.25987e+06	2.28825e+06	2.57482e+06	2.1275e+06	1.61193e+06	1.81489e+06	1.50576e+06	1818704	1594938	1.97887e+06
A0A140N8Q4	Transcriptional regulator, GntR family	ECBD_1055	10	42291.2	39576.8	47911.3	53597.5	60839.2	49966.1	47395.3	54781.7	51227.4	69367.9	64268.9	76467.8
A0A140N8Q5	Putative PTS IIA-like nitrogen-regulatory protein PtsN	ECBD_1563	18	5566420	4.87319e+06	6.17624e+06	2.2294e+06	2.50861e+06	2.07278e+06	2.02704e+06	2.28188e+06	1.89168e+06	2.50689e+06	2.1971e+06	2.72728e+06
A0A140N8Q6	2-dehydro-3-deoxyphosphooctonate aldolase	kdsA	28	5394077	4.72239e+06	5.98505e+06	5856690	6.58932e+06	5.44503e+06	5173319	5.82145e+06	4.81673e+06	6845202	5.99312e+06	7.44519e+06
A0A140N8Q7	Periplasmic binding protein/LacI transcriptional regulator	ECBD_0923	28	816162	716713	906424	229116	258297	213143	702914	792240	660655	778476	684739	847623
A0A140N8Q9	Asparagine--tRNA ligase	asnS	56	11333530	9.91941e+06	1.25741e+07	9175689	1.03232e+07	8.53066e+06	10238609	1.15199e+07	9.52587e+06	9139154	8.00033e+06	9.93986e+06
A0A140N8R0	FeS assembly protein SufD	ECBD_1964	5	276110	244168	307304	278121	313429	258703	279431	315822	266948	319458	283097	348440
A0A140N8R1	Two component transcriptional regulator, winged helix family	ECBD_1574	24	380758	335735	423398	476714	536845	443332	492364	555371	464909	489647	432013	533521
A0A140N8R3	RepB plasmid partition	ECBD_1063	3	444327	391359	493920	333183	375372	309893	379164	428021	359668	383585	339209	418179
A0A140N8R4	Cell division protein ZapA	zapA	9	1.02088e+06	895838	1.13353e+06	987212	1.11116e+06	917936	774921	873248	727599	921248	809664	1.00289e+06
A0A140N8R5	Uncharacterized protein	ECBD_0934	37	1.49291e+06	1.30887e+06	1.65719e+06	1.65814e+06	1.86594e+06	1.54168e+06	1.43381e+06	1.61449e+06	1.34016e+06	1.2203e+06	1.07134e+06	1.32811e+06
A0A140N8R7	DUF218 domain-containing protein	ECBD_2675	6	51072.9	47260.8	57653.5	50834.1	57730.4	47397	53696.9	61871.1	57086	38593.3	37341.1	43000.4
A0A140N8R9	Recombinase	ECBD_1065	3	20394	20416.8	23619.1	44617.4	50736.5	41617.3	17515.3	21166.7	23448.4	22080.1	22892.1	25042.4
A0A140N8S3	UPF0267 protein YqfB	yqfB	6	1.22921e+06	1.07813e+06	1.36464e+06	1.30905e+06	1.47322e+06	1.21714e+06	1.02972e+06	1.15989e+06	964479	1.55596e+06	1.36503e+06	1.69313e+06
A0A140N8S4	Crossover junction endodeoxyribonuclease RuvC	ruvC	3	104582	94081.3	117015	78000.2	88292.2	72652.9	94846.8	108165	95342.5	82069.5	75382.8	90280.8
A0A140N8S5	Protein GrpE	grpE	28	20952830	1.83363e+07	2.32455e+07	13662842	1.53712e+07	1.27023e+07	10842757	1.21996e+07	1.00875e+07	12381828	1.08377e+07	1.34663e+07
A0A140N8S6	23S rRNA (uracil(1939)-C(5))-methyltransferase RlmD	rlmD	23	348891	307852	388045	267514	301496	248842	261256	295375	250051	259084	230270	282784
A0A140N8S7	Cytidylate kinase	cmk	18	1.12641e+06	988180	1.2506e+06	938460	1.05631e+06	872612	1.13279e+06	1.27585e+06	1.06031e+06	1.04699e+06	919688	1.13963e+06
A0A140N8S8	Lysine--tRNA ligase	lysS	57	2.73727e+06	2.39769e+06	3.03766e+06	3.72399e+06	4.19004e+06	3.46229e+06	3.14912e+06	3.54423e+06	2.93486e+06	2.93668e+06	2.57317e+06	3.19467e+06
A0A140N8T2	Cytochrome c assembly protein	ECBD_1075	4	324373	286398	360846	299943	337978	278990	213609	241773	205755	174717	156449	191035
A0A140N8T4	Transcriptional regulator, LysR family	ECBD_1984	4	60811.8	55782.3	68457.6	55842.7	63365	52053.3	50991.6	58827.6	54570.9	55694.2	52304.4	61597.7
A0A140N8T5	Transcriptional regulator, RpiR family	ECBD_1785	18	563131	495311	625718	346084	389886	321887	428041	483008	405109	504390	444913	549554
A0A140N8T7	Carbohydrate kinase FGGY	ECBD_0954	2	127656	114271	142613	75619.8	85614.2	70439.9	13098.8	16198.1	19342.4	Filtered	Filtered	Filtered
A0A140N8T9	Metabolite/H+ symporter, major facilitator superfamily (MFS)	ECBD_1093	5	31108.4	29791.8	35505.4	36241.5	41313.6	33830.4	155157	176013	151412	233504	207888	254966
A0A140N8U1	Na(+)/H(+) antiporter NhaB	nhaB	9	412417	363437	458520	579365	652327	538765	495717	559143	468026	359562	318189	392054
A0A140N8U2	Oligopeptidase B	ECBD_1795	22	93408.6	84304.5	104620	128170	144733	119295	85050.3	97143.6	86234.8	82081.2	75393.1	90293.5
A0A140N8U3	Transcriptional regulator, TetR family	ECBD_1994	9	1.86215e+06	1.63195e+06	2.06682e+06	1.55885e+06	1.75425e+06	1.44938e+06	1421466	1.60061e+06	1.32868e+06	1.45046e+06	1.27272e+06	1.57841e+06
A0A140N8U5	Carbamoyltransferase YgeW	ECBD_0867	1	586376	515651	651506	Filtered	Filtered	Filtered	Filtered	Filtered	Filtered	Filtered	Filtered	Filtered
A0A140N8U6	Phospho-2-dehydro-3-deoxyheptonate aldolase	ECBD_1085	45	10449619	9.14599e+06	1.15935e+07	9210923	1.03628e+07	8.56342e+06	3.46371e+06	3.89814e+06	3.22733e+06	2.73735e+06	2.39875e+06	2.9779e+06
A0A140N8U7	Cell divisionFtsK/SpoIIIE	ECBD_2705	38	342264	302053	380694	342552	385913	318603	352040	397507	334452	301777	267627	329213
A0A140N8U9	6-carboxy-5,6,7,8-tetrahydropterin synthase	ECBD_0964	4	65139.9	59569.4	73259.1	51590	58580.7	48099.7	42667.2	49462.7	46831.8	38255.5	37045.6	42633.1
A0A140N8V0	dTDP-glucose 4,6-dehydratase	ECBD_1614	35	1.51181e+06	1.32541e+06	1.67816e+06	1.17837e+06	1.32621e+06	1.09566e+06	1.59682e+06	1.79789e+06	1.49171e+06	1.57607e+06	1.38263e+06	1.71501e+06
A0A140N8V1	Serine transporter	ECBD_0877	1	492971	433922	547884	580055	653104	539407	496545	560075	468796	539415	475560	587644
A0A140N8V2	Septum site-determining protein MinD	ECBD_2447	39	5173264	4529178	5.74008e+06	5025219	5.65391e+06	4.67202e+06	4.49013e+06	5.05286e+06	4.18159e+06	5.06793e+06	4.43801e+06	5.51241e+06
A0A140N8V3	Ribosomal RNA small subunit methyltransferase F	rsmF	23	541530	476411	601754	382510	430866	355752	450132	507861	425647	352765	312241	384662
A0A140N8V4	Transcriptional regulator, LysR family	ECBD_1103	4	131482	117619	146857	36406.3	41499.1	33983.6	38535.6	44814.5	42990.7	38007.4	36828.4	42363.2
A0A140N8V5	Phospholipase D/Transphosphatidylase	ECBD_1095	33	970893	852103	1.07808e+06	1.08526e+06	1.22146e+06	1.00909e+06	1.22496e+06	1.37954e+06	1.14599e+06	1.15409e+06	1.0134e+06	1.25611e+06
A0A140N8V6	Putative lipoprotein	ECBD_2004	2	19425.7	19569.4	22544.8	3174.99	4113.86	3088.87	3038.38	4880.17	9989.37	3196.33	6368.79	4506.21
A0A140N8V7	Trehalose 6-phosphate phosphatase	ECBD_1743	14	145078	129515	161940	234838	264734	218463	98719.6	112522	98943	129362	116764	141712
A0A140N8V8	Glycosyl transferase group 1	ECBD_1624	17	227199	201371	253043	300084	338137	279122	314008	354721	299094	299014	265210	326208
A0A140N8V9	Adenylyl-sulfate kinase	cysC	15	513312	451720	570450	382368	430706	355620	655644	739062	616709	406535	359290	443137
A0A140N8W0	Macrolide export ATP-binding/permease protein MacB	macB	22	240931	213387	268278	177142	199827	164824	145672	165343	142594	157540	141420	172355
A0A140N8W1	Signal peptidase I	ECBD_1113	19	1.36398e+06	1.19606e+06	1.51416e+06	1.18742e+06	1.33639e+06	1.10407e+06	1.14981e+06	1.295e+06	1.07613e+06	920034	808601	1.00157e+06
A0A140N8W2	Diguanylate phosphodiesterase	ECBD_2459	8	31803	30399.6	36275.9	7120.34	8552.39	6756.82	16849.6	20417.8	22829.5	7332.11	9987.59	9003.87
A0A140N8W5	1-(5-phosphoribosyl)-5-[(5-phosphoribosylamino)methylideneamino] imidazole-4-carboxamide isomerase	hisA	23	4711301	4.12496e+06	5.22759e+06	2.63251e+06	2.96212e+06	2.44755e+06	2544808	2864371	2.37304e+06	2.58631e+06	2.2666e+06	2.81364e+06
A0A140N8W6	Bifunctional protein Aas	aas	29	152774	136249	170478	175312	197768	163123	135994	154455	133596	101821	92665.7	111761
A0A140N8W9	NAD-dependent epimerase/dehydratase	ECBD_2725	12	112759	101236	126086	182004	205296	169344	82018.3	93732.6	83416	103721	94328	113827
A0A140N8X0	tRNA-specific adenosine deaminase	tadA	7	109124	98055.8	122054	74933.1	84841.8	69801.5	96438.4	109955	96822.2	85062.6	78001.8	93535.8
A0A140N8X1	PTS system, maltose and glucose-specific IIBC subunit	ECBD_2024	2	43273.5	40436.3	49001.1	27636	31632.6	25830	28955.6	34037	34084.2	16824.4	18293.4	19326.8
A0A140N8X2	Two component transcriptional regulator, winged helix family	ECBD_2469	28	3.47442e+06	3.04269e+06	3.85543e+06	2.63077e+06	2.96016e+06	2.44593e+06	2.63349e+06	2.96414e+06	2.45549e+06	2617823	2.29417e+06	2.84791e+06
A0A140N8X3	GTPase Era	era	22	470081	413893	522491	466916	525823	434223	652546	735576	613828	597813	526659	651152
A0A140N8X4	SirA family protein	ECBD_1645	5	467348	411501	519458	376931	424589	350565	254948	288279	244187	237202	211124	258988
A0A140N8X6	Transcriptional regulator, NifA subfamily, Fis Family	ECBD_0994	23	36447	34463.2	41427.9	57019	64688.3	53146.9	64738.8	74293.2	67351.5	61642.9	57509.6	68066.9
A0A140N8X7	23S rRNA (uracil(747)-C(5))-methyltransferase RlmC	rlmC	10	108189	97237.4	121017	69354.8	78566.1	64615.4	95307	108682	95770.3	79835.8	73428.3	87851.7
A0A140N8X8	Uncharacterized protein	ECBD_1763	16	734835	645553	816202	698048	785846	649104	527921	595373	497966	625412	550808	681166
A0A140N8X9	Serine hydroxymethyltransferase	glyA	53	23788848	20817814	2.63917e+07	35670352	40129688	3.31624e+07	25396296	28572295	2.36178e+07	28833368	25232769	3.13573e+07
A0A140N8Y0	Fumarate hydratase class I	ECBD_2034	46	6843418	5.99056e+06	7.59291e+06	3.17853e+06	3.57639e+06	2.95518e+06	6.98075e+06	7.8548e+06	6.49708e+06	5034737	4.40897e+06	5.47631e+06
A0A140N8Y1	Nicotinate-nucleotide--dimethylbenzimidazole phosphoribosyltransferase	cobT	12	257183	227607	286307	241431	272152	224592	244245	276237	234236	263597	234219	287691
A0A140N8Y2	Thymidylate synthase	thyA	18	1.02121e+06	896130	1.1339e+06	866183	974998	805417	1.04621e+06	1.17845e+06	979815	800075	703638	871112
A0A140N8Y3	Peptidase_M22 domain-containing protein	ECBD_1835	13	622162	546964	691206	481091	541769	447401	597047	673140	562232	506926	447132	552313
A0A140N8Y4	NUDIX hydrolase	ECBD_1773	7	95447	86088.2	106881	99424.8	112395	92571.1	71711.7	82137.6	73834.1	55757.6	52359.9	61666.6
A0A140N8Y5	Glutaredoxin, GrxA family	ECBD_2745	4	73466.1	66854.9	82496	78249.2	88572.4	72884.4	73606.3	84269	75595.4	101099	92033.9	110976
A0A140N8Y7	NAD-dependent protein deacylase	cobB	6	73253.8	66669	82260.4	89917.9	101700	83732.7	82328	94081	83704	118342	107121	129727
A0A140N8Y8	NAD(P) transhydrogenase subunit beta	ECBD_2044	24	1.20441e+06	1.05643e+06	1.33713e+06	1.59441e+06	1.79425e+06	1.48244e+06	1.4947e+06	1.68299e+06	1.39676e+06	1.07078e+06	940505	1.1655e+06
A0A140N8Z0	NADH dehydrogenase (Ubiquinone) 30 kDa subunit	ECBD_1004	2	Filtered	Filtered	Filtered	48926.7	55584.6	45623.7	51330.4	59208.7	54885.8	34341.4	33620.8	38376.5
A0A140N8Z2	N-acetylmuramoyl-L-alanine amidase	ECBD_0908	22	455287	400948	506078	474379	534218	441161	365586	412747	347046	451041	398233	491537
A0A140N8Z3	HTH-type transcriptional regulator IscR	iscR	9	980704	860688	1.08896e+06	871288	980741	810162	238057	269276	228483	681802	600149	742490
A0A140N8Z4	Protein MtfA	mtfA	12	2.29914e+06	2.01432e+06	2.5516e+06	1.22416e+06	1.37772e+06	1.13822e+06	1.6006e+06	1.80214e+06	1.49522e+06	1794072	1573385	1.95208e+06
A0A140N8Z6	Transcriptional regulator, TetR family	ECBD_2490	6	229310	203218	255385	222773	251161	207246	173211	196324	168196	194049	173365	212059
A0A140N8Z8	Lipid A biosynthesis myristoyltransferase	lpxM	10	341191	301114	379503	297032	334703	276284	278243	314485	265843	278844	247561	304273
A0A140N8Z9	Diguanylate cyclase	ECBD_1858	5	22185.5	21984.3	25606.5	27884.9	31912.5	26061.4	25735.1	30414	31090.2	23773.1	24373.5	26883.5
A0A140N901	L-fucose mutarotase	fucU	9	383563	338190	426510	182892	206295	170169	206631	233922	199267	360201	318748	392748
A0A140N903	PTS system, glucose-specific IIBC subunit	ECBD_2500	16	276265	244304	307476	434696	489575	404269	191838	217280	185514	138536	124791	151688
A0A140N906	RNA-directed DNA polymerase	ECBD_2766	13	95252.9	85918.3	106666	177495	200224	165152	136647	155190	134204	124911	112870	136871
A0A140N908	Lytic murein transglycosylase B	ECBD_1024	9	204854	181819	228254	329143	370828	306137	202641	229434	195558	354588	313836	386644
A0A140N913	3-oxoacyl-[acyl-carrier-protein] synthase 3	fabH	28	2.27745e+06	1.99534e+06	2.52754e+06	1.83019e+06	2.05951e+06	1.70164e+06	2075275	2.33615e+06	1.93652e+06	1.84766e+06	1.62028e+06	2.01037e+06
A0A140N914	Nitroreductase	ECBD_1879	13	1.92747e+06	1.68911e+06	2.13929e+06	1905265	2.14397e+06	1.77144e+06	1.40025e+06	1.57674e+06	1.30896e+06	1.86064e+06	1.63163e+06	2.02448e+06
A0A140N916	Uncharacterized protein	ECBD_2776	6	37529.5	35410.3	42628.8	16847.9	19495.9	15800.4	65245.8	74863.5	67822.8	55888.7	52474.7	61809.2
A0A140N917	Drug resistance transporter, EmrB/QacA subfamily	ECBD_1034	1	48325.6	44856.9	54605.7	44112.7	50168.8	41148.2	46770.5	54078.8	50646.6	31750.2	31353.5	35558.6
A0A140N919	TPR_21 domain-containing protein	ECBD_1173	21	870991	764689	967250	970118	1.09192e+06	902044	925129	1.04223e+06	867245	883277	776439	961594
A0A140N921	Flavodoxin/nitric oxide synthase	ECBD_0939	6	625335	549740	694726	583119	656551	542256	518120	584347	488854	735153	646831	800509
A0A140N923	Iron-sulfur cluster assembly scaffold protein IscU	ECBD_1155	12	1.62541e+06	1.4248e+06	1.80418e+06	1.25405e+06	1.41134e+06	1.16601e+06	1559946	1.7564e+06	1.45743e+06	1.3169e+06	1.15586e+06	1.43316e+06
A0A140N924	Flagellar P-ring protein	flgI	7	37425.1	35319	42513	35584.7	40574.8	33219.8	53653.8	61822.5	57045.9	65393.6	60791.4	72145.8
A0A140N926	Ribonucleoside-diphosphate reductase	ECBD_1044	13	257755	228108	286942	296204	333771	275514	31103	36452.9	36080.7	188391	168415	205906
A0A140N928	Glucose sorbosone dehydrogenase	ECBD_2786	1	73084.8	66521.2	82073	117045	132217	108952	77975.4	89184.3	79657.4	92994.5	84942.2	102162
A0A140N929	Transcriptional regulator, IclR family	ECBD_1813	31	2414549	2.1153e+06	2.67963e+06	2.01239e+06	2.26448e+06	1.87103e+06	2.16882e+06	2.44139e+06	2.02349e+06	2.16367e+06	1.89678e+06	2.35402e+06
A0A140N930	Uncharacterized protein	ECBD_1183	1	53435.7	49328.2	60274.7	60848.1	68996.1	56706.8	45264.9	52385	49246.8	33140	32569.5	37070
A0A140N931	N-succinylglutamate 5-semialdehyde dehydrogenase	astD	7	12445.5	13461.8	14801.2	1250.81	1949.16	1299.99	70014.2	80228	72256	24575.2	25075.3	27755.7
A0A140N932	CTP synthase	pyrG	45	5.22669e+06	4.57592e+06	5.79935e+06	4.41058e+06	4.96244e+06	4.1006e+06	5.38372e+06	6.05815e+06	5.01235e+06	4240439	3.71396e+06	4.61251e+06
A0A140N934	Sulfurtransferase	ECBD_1165	26	965881	847717	1.07252e+06	1.00314e+06	1.12907e+06	932743	1.09012e+06	1.22784e+06	1.02063e+06	1.318e+06	1.15682e+06	1.43435e+06
A0A140N935	Peptidoglycan-binding LysM	ECBD_1054	22	327301	288960	364094	2029132	2.28332e+06	1.8866e+06	823431	927822	772698	1.47235e+06	1.29188e+06	1.60221e+06
A0A140N936	PTS system, mannose/fructose/sorbose family, IIC subunit	ECBD_1823	4	288179	254729	320693	309612	348856	287980	410820	463634	389099	446935	394640	487072
A0A140N937	Transcriptional regulator, GntR family	ECBD_2099	14	490190	431488	544799	473362	533074	440216	340875	384946	324072	445154	393082	485135
A0A140N938	Protein of flagellar biosynthesis	ECBD_2530	3	9089.79	10525.6	11078.5	63814.8	72333.7	59465	6866.41	9186.71	13548.2	8303.21	10837.3	10059.9
A0A140N939	PTS system, lactose-specific IIa component	ECBD_1909	1	Filtered	Filtered	Filtered	Filtered	Filtered	Filtered	4117.02	6093.65	10992.2	5258.74	8173.4	6749.08
A0A140N940	Arsenate reductase	ECBD_1193	10	1.53402e+06	1.34484e+06	1.70279e+06	1.35551e+06	1.52549e+06	1.26034e+06	1.17094e+06	1.31876e+06	1.09577e+06	1.50369e+06	1.3193e+06	1.63629e+06
A0A140N941	Molybdopterin synthase sulfurylase MoeB	ECBD_2797	9	523735	460840	582013	450598	507464	419052	463753	523184	438310	491893	433979	535964
A0A140N942	GTPase Der	der	44	2.53297e+06	2.21892e+06	2.81101e+06	2022240	2275562	1.88019e+06	2333864	2627059	2.17693e+06	1.97402e+06	1.73084e+06	2.14778e+06
A0A140N944	ParB domain protein nuclease	ECBD_1064	6	41644.5	39010.9	47193.8	79898.5	90427.8	74417.7	27886.4	32834.1	33090.2	41406.7	39802.9	46060
A0A140N947	Uncharacterized protein	ECBD_1919	1	189758	168611	211508	200552	226163	186588	149278	169400	145947	118291	107076	129671
A0A140N948	Uncharacterized protein	ECBD_1833	8	243589	215713	271226	474599	534465	441366	474079	534800	447910	603720	531827	657576
A0A140N949	Transcriptional regulator, AraC family	ECBD_2109	8	74388.5	67661.9	83519.2	30516	34872.5	28507.5	29565	34722.7	34650.9	71240	65907	78503.8
A0A140N953	YecA family protein	ECBD_1732	9	358611	316357	398829	254945	287355	237156	289059	326654	275900	289786	257135	316172
A0A140N955	Uncharacterized protein	ECBD_1074	13	218088	193399	242936	195533	220517	181922	162101	183826	157868	161783	145132	176969
A0A140N956	Glucans biosynthesis glucosyltransferase H	mdoH	29	312797	276270	348004	494106	556411	459501	328035	370501	312134	272327	241858	297185
A0A140N958	Uncharacterized protein	ECBD_1214	13	199688	177299	222523	110875	125276	103216	265773	300457	254251	282979	251178	308770
A0A140N961	Uncharacterized protein	ECBD_2119	2	8578.16	10077.9	10510.9	Filtered	Filtered	Filtered	20887.5	24960.5	26583.5	9624.21	11993.2	11496.5
A0A140N963	Uncharacterized protein	ECBD_1195	6	35775.3	33875.4	40682.7	60239.6	68311.6	56141.2	43972	50930.5	48044.9	47505.4	45139.3	52692.4
A0A140N964	tRNA pseudouridine synthase D	truD	35	578202	508499	642438	423268	476718	393644	528036	595503	498074	476038	420105	518722
A0A140N965	Transcriptional regulator, TetR family	ECBD_2827	6	535519	471151	595086	731650	823648	680343	703801	793238	661480	924921	812878	1.00688e+06
A0A140N967	Uncharacterized protein	ECBD_1084	1	Filtered	Filtered	Filtered	19307.8	22263.2	18087.3	Filtered	Filtered	Filtered	Filtered	Filtered	Filtered
A0A140N968	Transcriptional regulator, XRE family	ECBD_2130	2	40101.5	37660.8	45482.1	Filtered	Filtered	Filtered	19501.2	23400.8	25294.6	40664.8	39153.7	45253.2
A0A140N969	Phospho-2-dehydro-3-deoxyheptonate aldolase	ECBD_1941	27	2.13566e+06	1.87127e+06	2.37024e+06	1.17249e+06	1.31959e+06	1.09018e+06	1.26335e+06	1.42273e+06	1.18169e+06	1.05241e+06	924431	1.14553e+06
A0A140N973	Transcriptional regulator, DeoR family	ECBD_0989	8	123809	110905	138345	116677	131804	108610	137618	156283	135107	135786	122385	148697
A0A140N975	Radical SAM domain protein	ECBD_2142	4	4811.77	6782.3	6332.55	7148.4	8583.95	6782.9	19100.3	22949.9	24922	14289.1	16074.9	16569.6
A0A140N979	Uncharacterized protein	ECBD_2837	1	295964	261541	329330	727095	818524	676108	388487	438509	368336	419966	371042	457743
A0A140N980	Phospholipase/Carboxylesterase	ECBD_1216	5	375955	331532	418069	407834	459355	379295	243269	275139	233329	352169	311720	384014
A0A140N982	Bifunctional protein PutA	ECBD_2580	58	221891	196726	247154	363188	409128	337788	223888	253336	215311	215166	191843	235024
A0A140N983	Arginine--tRNA ligase	argS	54	3.52469e+06	3.08667e+06	3.91119e+06	2.55313e+06	2.87281e+06	2.37375e+06	3.27322e+06	3.68384e+06	3.05024e+06	3.13364e+06	2.74551e+06	3.40887e+06
A0A140N984	Extracellular solute-binding protein family 5	ECBD_2152	18	265110	234543	295100	205301	231506	191003	416470	469990	394351	252737	224717	275882
A0A140N985	SufBD protein	ECBD_1962	14	65417.3	59812.2	73566.8	57919.7	65701.6	53984.3	48757.8	56314.5	52494.1	64052.5	59618	70687.3
A0A140N986	Microcompartments protein	ECBD_1244	3	16181.3	16730.6	18945.6	24832.8	28478.9	23223.9	21536.7	25690.8	27187	43680.8	41792.7	48533
A0A140N987	Uncharacterized protein	ECBD_1867	5	159208	141879	177616	70135	79443.8	65340.7	177452	201096	172140	211105	188289	230607
A0A140N988	8-amino-7-oxononanoate synthase	bioF	14	527117	463800	585765	497232	559928	462407	550901	621226	519331	532936	469891	580598
A0A140N989	ATP-dependent RNA helicase SrmB	srmB	40	1.03227e+06	905807	1.14617e+06	1.27779e+06	1.43806e+06	1.18808e+06	1.10397e+06	1.24343e+06	1.03351e+06	1.20776e+06	1.06036e+06	1.31447e+06
A0A140N990	Glycoside hydrolase family 1	ECBD_1009	12	22530.3	22286	25989.1	23293.2	26746.8	21792.5	42948.7	49779.3	47093.5	41956.2	40283.6	46657.5
A0A140N991	Transaldolase	tal	38	2.07423e+06	1.81752e+06	2.30209e+06	4.34266e+06	4.88604e+06	4.03746e+06	1.91777e+06	2.15895e+06	1.79009e+06	2.79239e+06	2.44692e+06	3.03776e+06
A0A140N993	NAD(P)H dehydrogenase (quinone)	ECBD_2590	20	1.42492e+06	1.24937e+06	1.58176e+06	4.157e+06	4.67716e+06	3.86485e+06	1.74966e+06	1.96983e+06	1.6338e+06	2614921	2.29163e+06	2.84476e+06
A0A140N994	Plasmid maintenance system antidote protein, XRE family	ECBD_2162	4	190501	169261	212332	96729.1	109362	90064.9	102208	116446	102186	106711	96943.9	117078
A0A140N996	Aspartate--tRNA ligase	aspS	81	4.32062e+06	3.78311e+06	4.79418e+06	4156724	4.67686e+06	3.86459e+06	4.18688e+06	4.7117e+06	3.89966e+06	4.17954e+06	3.66067e+06	4.54628e+06
A0A140N997	L-asparaginase, type I	ECBD_1877	18	482093	424404	535817	431629	486125	401417	413330	466458	391433	412129	364185	449221
A0A140N998	Ribonuclease 3	rnc	20	1.5922e+06	1.39575e+06	1.76735e+06	1.19384e+06	1.34361e+06	1.11003e+06	1.42827e+06	1.60827e+06	1.33501e+06	1.43162e+06	1.25624e+06	1.55792e+06
A0A140N9A3	Cyclopropane-fatty-acyl-phospholipid synthase	ECBD_1982	35	1.18091e+06	1.03587e+06	1.31107e+06	2.5067e+06	2.82058e+06	2.33058e+06	869694	979868	815708	1.37896e+06	1.21016e+06	1.50065e+06
A0A140N9A4	PTS system, glucose subfamily, IIA subunit	ECBD_1264	20	11521012	1.00835e+07	1.27821e+07	9889113	1.11258e+07	9.19392e+06	7256453	8.16497e+06	6.7534e+06	9025413	7.90081e+06	9.81617e+06
A0A140N9A6	Sulfurtransferase	ECBD_1887	10	42166.3	39467.5	47772.7	40247.9	45820.8	37555.1	50870.4	58691.2	54458.2	62573.4	58323.7	69078.8
A0A140N9A7	Translational regulator CsrA	csrA	8	228324	202355	254291	315781	355796	293715	437090	493188	413521	434733	383963	473802
A0A140N9A8	Oxygen-dependent coproporphyrinogen-III oxidase	hemF	11	356738	314717	396750	351089	395517	326540	212790	240851	204993	272099	241658	296937
A0A140N9A9	Peptidase M23	ECBD_1782	2	98462.3	88726.5	110226	66099	74903.4	61588.6	103494	117892	103381	119996	108569	131526
A0A140N9B0	TMAO reductase system periplasmic protein TorT	ECBD_2600	8	74374.6	67649.8	83503.9	102744	116129	95656.6	48818.5	56382.8	52550.6	80561.7	74063.5	88641
A0A140N9B2	Amino acid permease-associated region	ECBD_2186	1	32300.5	30835	36827.9	18245.8	21068.5	17100	28261.5	33256.2	33439	22358.8	23135.9	25345.3
A0A140N9B3	Lactoylglutathione lyase	ECBD_1992	9	1.2205e+06	1.07051e+06	1.35499e+06	1.35131e+06	1.52077e+06	1.25643e+06	1.08236e+06	1.21911e+06	1.01342e+06	1.57817e+06	1.38447e+06	1.7173e+06
A0A140N9B4	Transcriptional regulator, LysR family	ECBD_1274	16	574409	505180	638229	367376	413840	341682	260163	294146	249035	2218888	1945099	2.41407e+06
A0A140N9B5	ROK family protein	ECBD_1134	2	30796.4	29518.9	35159.3	19989	23029.6	18720.6	26209.1	30947.2	31530.9	17864.4	19203.4	20457.7
A0A140N9B6	Succinylornithine transaminase	astC	21	172080	153142	191896	297170	334859	276413	344776	389335	327699	456216	402761	497165
A0A140N9B9	Transcriptional regulator, XRE family	ECBD_2889	12	260360	230387	289831	255090	287518	237291	247127	279480	236916	251381	223531	274408
A0A140N9C0	Protein YebF	yebF	8	268739	237719	299127	269240	303437	250446	366984	414319	348345	349983	309807	381637
A0A140N9C2	Sulfate ABC transporter, periplasmic sulfate-binding protein	ECBD_1256	39	12770542	1.11768e+07	1.41683e+07	11793839	1.32686e+07	1.09647e+07	10467766	1.17777e+07	9.73892e+06	11985686	1.0491e+07	1.30355e+07
A0A140N9C3	Glucokinase	glk	28	4515133	3.95331e+06	5.00997e+06	3074146	3.45896e+06	2.85813e+06	1.82674e+06	2.05654e+06	1.70546e+06	2.28101e+06	1.99946e+06	2.48163e+06
A0A140N9C4	17 kDa surface antigen	ECBD_2002	9	453125	399057	503680	648541	730150	603077	429746	484926	406694	561179	494604	611313
A0A140N9C7	PTS system, lactose/cellobiose family IIB subunit	ECBD_1907	5	90169.8	81470.6	101027	51728.1	58736.1	48228.1	56337.5	64841.6	59540.9	61483.6	57370.2	67893.7
A0A140N9D3	Phosphotransferase system, phosphocarrier protein HPr	ECBD_1266	14	71579.4	65203.9	80402.8	77042.9	87215.3	71762.9	44231	51221.8	48285.6	66206.6	61502.8	73029.9
A0A140N9D4	L-2-hydroxyglutarate dehydrogenase	lhgD	7	30861.9	29576.2	35231.9	17552	20288	16455	48314.2	55815.5	52081.7	25017.2	25462	28236.4
A0A140N9D5	Cysteine desulfurase IscS	iscS	46	8293034	7.25898e+06	9.20108e+06	4227225	4.75617e+06	3.93014e+06	6.52676e+06	7.34407e+06	6.07501e+06	5.30132e+06	4.64223e+06	5.76622e+06
A0A140N9D7	Transcriptional regulator, LysR family	ECBD_2217	20	212705	188689	236964	88892.3	100546	82779.2	296266	334762	282600	116439	105456	127658
A0A140N9D9	2,3-bisphosphoglycerate-dependent phosphoglycerate mutase	gpmA	31	23117610	2.02305e+07	2.56471e+07	21953718	2.46985e+07	2.04102e+07	14762480	16609252	1.37317e+07	17385006	1.52155e+07	1.89072e+07
A0A140N9E1	Ion-translocating oxidoreductase complex subunit E	rsxE	3	11497.7	12632.5	13749.8	8326.58	9909.4	7878.24	22392.8	26654	27983	9960.48	12287.4	11862.2
A0A140N9E3	50S ribosomal protein L35	rpmI	2	2336998	2.04745e+06	2.5936e+06	1.18943e+06	1.33865e+06	1.10594e+06	1.09739e+06	1.23602e+06	1.02739e+06	662002	582823	720957
A0A140N9E4	ISPsy8, transposase OrfA	ECBD_1164	2	35027.2	33220.8	39852.8	88506.2	100112	82420.3	34349.2	40104.9	39098.7	52614.4	49609.6	58248.3
A0A140N9E5	Glutamate--tRNA ligase	gltX	52	4666651	4.08589e+06	5.17806e+06	3.56799e+06	4.01453e+06	3.31726e+06	4.10385e+06	4.61829e+06	3.82246e+06	3868294	3.38833e+06	4.2078e+06
A0A140N9E6	UPF0125 protein ECBD_1069	ECBD_1069	5	243275	215437	270877	192686	217314	179275	227129	256983	218324	177278	158691	193820
A0A140N9E7	ATP-dependent helicase HrpA	ECBD_2227	84	381686	336547	424428	288415	325009	268273	262395	296656	251110	210129	187435	229545
A0A140N9E8	Endopeptidase La	ECBD_2640	23	178061	158376	198531	203182	229122	189033	141716	160892	138916	114306	103589	125337
A0A140N9E9	PTS system, mannose/fructose/sorbose family, IID subunit	ECBD_1822	15	466017	410337	517982	1.05899e+06	1.19191e+06	984671	776762	875320	729311	794081	698393	864594
A0A140N9F0	Adenosine deaminase	add	18	913518	801900	1.01443e+06	637484	717712	592798	873428	984069	819180	1.29902e+06	1.14021e+06	1.41371e+06
A0A140N9F1	Membrane protein involved in aromatic hydrocarbon degradation	ECBD_1316	5	27697.6	26807.4	31721.5	42752.4	48638.5	39883.5	36286.7	42284.5	40899.9	37810.3	36656	42148.9
A0A140N9F2	Tol-Pal system protein TolR	tolR	8	441248	388664	490504	479429	539900	445856	526170	593403	496338	373222	330141	406909
A0A140N9F3	Transcriptional regulator, AraC family	ECBD_2239	4	23566.4	23192.6	27138.4	14159.8	16471.8	13301.3	30091.4	35314.8	35140.2	24831.5	25299.6	28034.5
A0A140N9F5	Outer membrane protein assembly factor BamB	bamB	31	2.53454e+06	2.2203e+06	2.81275e+06	2.04372e+06	2.29973e+06	1.90016e+06	1.87047e+06	2.10574e+06	1.74612e+06	1.80752e+06	1.58515e+06	1.96671e+06
A0A140N9F6	Uncharacterized protein	ECBD_1832	3	126906	113615	141781	122672	138548	114183	99505.9	113406	99674	108221	98265.7	118721
A0A140N9F7	Uncharacterized protein	ECBD_2032	47	2.32118e+06	2.0336e+06	2.57605e+06	2.34705e+06	2.64097e+06	2.18216e+06	1.79761e+06	2.02377e+06	1.67838e+06	1.73236e+06	1.51939e+06	1.88497e+06
A0A140N9F8	Protein adenylyltransferase SelO	selO	15	80418.3	72938	90208.5	67879.5	76906.5	63243.9	111666	127087	110980	71416.8	66061.7	78696
A0A140N9F9	tRNA (guanine-N(1)-)-methyltransferase	trmD	10	709329	623235	787906	534505	601861	497060	746940	841770	701585	606362	534139	660449
A0A140N9G0	Dihydroorotate dehydrogenase (quinone)	pyrD	24	1.08883e+06	955295	1.20891e+06	886035	997331	823872	1.06433e+06	1.19884e+06	996663	727412	640057	792090
A0A140N9G2	Succinate--CoA ligase [ADP-forming] subunit alpha	sucD	35	18214320	15940102	2.02075e+07	8542998	9.61141e+06	7.94246e+06	16623098	1.87024e+07	1.54615e+07	12492989	1.09349e+07	1.35872e+07
A0A140N9G5	Electron transfer flavoprotein alpha/beta-subunit	ECBD_1949	2	187950	167028	209502	102315	115646	95257.8	286555	323836	273571	151537	136167	165826
A0A140N9G6	Outer membrane protein assembly factor BamD	bamD	20	1.43604e+06	1.25911e+06	1.5941e+06	1.16611e+06	1.31241e+06	1.08425e+06	992591	1.11813e+06	929964	1.09245e+06	959463	1.18907e+06
A0A140N9G8	Alkanesulfonate monooxygenase	ssuD	1	43173.6	40348.9	48890.3	Filtered	Filtered	Filtered	59565.2	68472.8	62541.6	63770.5	59371.2	70380.6
A0A140N9G9	Beta-ketoacyl synthase	ECBD_1336	32	14800444	1.2953e+07	1.64202e+07	9423219	1.06017e+07	8.76079e+06	13257360	14915992	1.23324e+07	16286275	1.42541e+07	1.77124e+07
A0A140N9H0	Transcriptional regulator, LysR family	ECBD_1843	5	62606.3	57352.5	70448.3	29736.7	33995.8	27783	49923.5	57626	53577.9	43611.2	41731.8	48457.4
A0A140N9H1	Beta-barrel assembly-enhancing protease	bepA	24	686579	603329	762668	542894	611298	504859	559456	630850	527284	721784	635133	785970
A0A140N9H2	D-serine dehydratase	dsdA	24	170388	151661	190018	198283	223611	184479	171465	194361	166574	220582	196581	240913
A0A140N9H4	1,4-dihydroxy-2-naphthoyl-CoA hydrolase	menI	6	725055	636995	805353	640076	720628	595208	677846	764039	637350	727116	639799	791769
A0A140N9H5	tRNA/rRNA methyltransferase (SpoU)	ECBD_1099	34	2283341	2.0005e+06	2.53408e+06	2207070	2.4835e+06	2.05202e+06	2103938	2.36839e+06	1.96317e+06	2.19504e+06	1.92424e+06	2.38814e+06
A0A140N9H6	Uncharacterized protein	ECBD_2042	35	5382527	4.71228e+06	5.97224e+06	4584465	5.15807e+06	4.26226e+06	4.2495e+06	4.78214e+06	3.95787e+06	4.09632e+06	3.58785e+06	4.45577e+06
A0A140N9H7	ErfK/YbiS/YcfS/YnhG family protein	ECBD_2670	25	281702	249061	313508	428932	483090	398909	354698	400497	336923	400525	354031	436601
A0A140N9H9	Transcriptional regulator, AraC family	ECBD_1855	1	25421	24815.3	29195.9	Filtered	Filtered	Filtered	25067.7	29663.1	30469.7	27654.9	27770.1	31104.9
A0A140N9I3	Anti-sigma-E factor RseA	ECBD_1109	11	337930	298261	375885	358863	404263	333767	295989	334450	282342	294652	261393	321464
A0A140N9I4	Tetraacyldisaccharide 4'-kinase	lpxK	10	134352	120130	150042	136618	154238	127150	112097	127571	111380	100275	91312.5	110079
A0A140N9I5	Dihydroneopterin aldolase	ECBD_1356	17	2.91005e+06	2.54887e+06	3.22933e+06	2.7424e+06	3.08574e+06	2.54971e+06	2.23458e+06	2.51537e+06	2.08463e+06	2381170	2.0871e+06	2.59055e+06
A0A140N9I6	ROK family protein	ECBD_2052	14	309044	272986	343841	180424	203519	167875	246222	278461	236074	262703	233437	286720
A0A140N9I7	3-ketoacyl-CoA thiolase	fadI	20	163904	145988	182825	93154.7	105341	86741.9	226936	256765	218144	153450	137841	167907
A0A140N9I8	Uncharacterized protein	ECBD_1970	2	106793	96016.1	119468	134017	151311	124731	148885	168958	145581	161854	145194	177046
A0A140N9I9	tRNA(Met) cytidine acetyltransferase TmcA	tmcA	7	48472.9	44985.8	54769.2	45576.2	51815.2	42508.7	40693.5	47242.2	44996.9	30304.2	30088.2	33986
A0A140N9J2	YcaO domain-containing protein	ECBD_2690	18	1710541	1.4993e+06	1.89863e+06	1.31597e+06	1.48101e+06	1.22358e+06	1.72623e+06	1.94347e+06	1.61202e+06	1.21509e+06	1.06677e+06	1.32244e+06
A0A140N9J3	HAD-superfamily hydrolase, subfamily IA, variant 3	ECBD_1366	17	1166937	1.02364e+06	1.29557e+06	1223399	1.37687e+06	1.13752e+06	759167	855525	712953	888976	781426	967792
A0A140N9J4	Diamine N-acetyltransferase	ECBD_2062	17	3.88225e+06	3.39954e+06	4.30786e+06	760998	856665	707627	2.31493e+06	2.60575e+06	2.15932e+06	1.6025e+06	1.40576e+06	1.74375e+06
A0A140N9J5	Peptide methionine sulfoxide reductase MsrB	msrB	12	740058	650123	821997	580318	653400	539651	596854	672922	562052	610799	538021	665274
A0A140N9J6	UPF0115 protein YfcN	yfcN	8	151952	135530	169566	152519	172126	141932	137763	156446	135242	160932	144387	176043
A0A140N9J7	Multidrug resistance protein MdtK	mdtK	3	100286	90322	112249	109154	123341	101617	132828	150893	130653	131898	118983	144469
A0A140N9J8	Transketolase	ECBD_1225	38	1.76673e+06	1.54846e+06	1.96096e+06	2463487	2.77196e+06	2.29041e+06	1.88414e+06	2.12112e+06	1.75883e+06	2.21544e+06	1.94208e+06	2.41032e+06
A0A140N9J9	Osmosensitive K channel His kinase sensor	ECBD_2965	14	34042.2	32358.9	38760	81835.1	92606.5	76218.2	44208.6	51196.6	48264.8	39766.5	38367.7	44276.3
A0A140N9K0	Amidohydrolase	ECBD_2280	3	11117.1	12299.4	13327.5	8910.15	10565.9	8420.78	11539.2	14443.6	17892.5	3160.48	6337.42	4467.23
A0A140N9K1	Uncharacterized protein	ECBD_1129	9	102967	92668.5	115224	93271.7	105473	86850.7	60328	69331	63250.8	66967.3	62168.4	73857.2
A0A140N9K2	Dimethylsulfoxide reductase, chain B	ECBD_2700	6	164735	146715	183747	141390	159606	131586	96109.9	109586	96516.8	146641	131883	160502
A0A140N9K3	DEAD/H associated domain protein	ECBD_1990	20	22545.1	22299	26005.5	36780.5	41920.1	34331.5	20168.1	24151.2	25914.7	27242.3	27409	30656.2
A0A140N9K4	NADH-quinone oxidoreductase, E subunit	ECBD_1376	16	2.41043e+06	2.1117e+06	2.67506e+06	1.42343e+06	1.6019e+06	1.32348e+06	2.0282e+06	2.28318e+06	1.89276e+06	2.11626e+06	1.8553e+06	2.30247e+06
A0A140N9K5	Flagellar regulator flk	ECBD_1338	14	73576.6	66951.5	82618.5	79410.1	89878.4	73963.7	74313.7	85064.9	76253.1	58032.9	54350.8	64141
A0A140N9K7	Peptidase M14 carboxypeptidase A	ECBD_2291	8	141558	126436	158036	162566	183428	151272	131323	149201	129254	138339	124618	151473
A0A140N9K8	CopG domain protein DNA-binding domain protein	ECBD_2976	6	222057	196872	247339	192217	216787	178839	218355	247111	210166	198299	177084	216681
A0A140N9K9	Transcriptional regulator, XRE family	ECBD_2075	6	192072	170635	214074	204508	230613	190265	185730	210409	179836	188667	168655	206205
A0A140N9L0	Alcohol dehydrogenase zinc-binding domain protein	ECBD_1139	3	47203.9	43875.4	53361.3	15836.3	18357.8	14859.9	35945.4	41900.5	40582.6	60784.1	56758.1	67133
A0A140N9L1	Nicotinamidase	ECBD_1876	8	962796	845019	1.0691e+06	946712	1.06559e+06	880283	895480	1008877	839681	1.01487e+06	891579	1.1047e+06
A0A140N9L2	Leucyl/phenylalanyl-tRNA--protein transferase	aat	6	83231.7	75399.8	93329.7	107493	121472	100072	62519.7	71796.6	65288.4	63152.8	58830.7	69708.9
A0A140N9L4	Flavin prenyltransferase UbiX	ubiX	15	299801	264898	333586	232271	261847	216077	260479	294501	249328	217723	194079	237803
A0A140N9L6	Outer membrane lipoprotein Blc	ECBD_2086	2	29756.4	28608.9	34005.5	46187.1	52502.5	43076.7	45956.4	53163	49889.8	20305.7	21339.5	23112.7
A0A140N9L7	ROK family protein	ECBD_2986	27	585202	514624	650203	592492	667095	550969	546184	615919	514945	611438	538581	665970
A0A140N9M0	Uncharacterized protein	ECBD_2720	3	258258	228547	287499	103942	117477	96770.5	99974.4	113933	100110	140705	126689	154047
A0A140N9M2	Glutathione S-transferase domain protein	ECBD_1358	15	841219	738639	934222	992913	1.11757e+06	923236	727684	820107	683683	751993	661566	818822
A0A140N9M4	Mannitol dehydrogenase domain protein	ECBD_2097	5	27813.9	26909.2	31850.6	27135.6	31069.6	25364.8	33911	39611.9	38691.2	28371.2	28396.8	31883.8
A0A140N9M5	Short-chain dehydrogenase/reductase SDR	ECBD_1255	19	805905	707739	895046	384337	432922	357451	850285	958033	797664	712314	626847	775672
A0A140N9M6	Extracellular solute-binding protein family 3	ECBD_2996	42	11676501	1.02195e+07	1.29546e+07	7160840	8056487	6.65748e+06	15105306	1.69949e+07	1.40504e+07	10412806	9.11478e+06	1.1325e+07
A0A140N9M7	Transcriptional antiterminator, BglG	ECBD_1149	1	6185.28	7984.12	7856.3	11726.6	13734.4	11039.2	10276.9	13023.5	16718.9	7292.77	9953.18	8961.09
A0A140N9M9	1,4-dihydroxy-2-naphthoyl-CoA synthase	menB	21	605709	532567	672953	1.42618e+06	1.605e+06	1.32604e+06	1.1322e+06	1.27519e+06	1.05976e+06	1.34266e+06	1.1784e+06	1.46118e+06
A0A140N9N0	Arginine transporter ATP-binding subunit	ECBD_2730	9	1.09061e+06	956855	1.21089e+06	1.22661e+06	1.38048e+06	1.1405e+06	907029	1.02187e+06	850418	1267074	1.11226e+06	1.37897e+06
A0A140N9N3	Uncharacterized protein	ECBD_3008	11	1.07486e+06	943071	1.19341e+06	1551501	1.74598e+06	1.44255e+06	1.35856e+06	1.52984e+06	1.2702e+06	2.02067e+06	1.77165e+06	2.1985e+06
A0A140N9N4	5'-deoxynucleotidase YfbR	yfbR	17	5580568	4885569	6.19194e+06	4.41566e+06	4.96816e+06	4.10532e+06	135207	153570	132865	160086	143648	175124
A0A140N9N5	Phosphoenolpyruvate-protein phosphotransferase	ECBD_1265	78	20109526	1.75984e+07	2.231e+07	19978396	2.24762e+07	1.85738e+07	9215930	1.03694e+07	8.5751e+06	11759384	10293033	1.27894e+07
A0A140N9N6	Ferredoxin, 2Fe-2S type, ISC system	ECBD_1159	11	1.62504e+06	1.42448e+06	1.80377e+06	1.31701e+06	1.48218e+06	1.22455e+06	1.75428e+06	1.97503e+06	1.6381e+06	1.6653e+06	1.46071e+06	1.81205e+06
A0A140N9N7	UDP-4-amino-4-deoxy-L-arabinose--oxoglutarate aminotransferase	arnB	26	4.42076e+06	3.87074e+06	4.90527e+06	3.75912e+06	4.22955e+06	3.49495e+06	2.96557e+06	3.33773e+06	2.76422e+06	3498102	3.06441e+06	3.80522e+06
A0A140N9N8	Putrescine-binding periplasmic protein	ECBD_2740	17	963689	845800	1.07009e+06	721648	812396	671044	939072	1.05792e+06	880208	719660	633274	783660
A0A140N9N9	SmpA/OmlA domain protein	ECBD_1906	10	289612	255983	322283	529735	596494	492626	265533	300186	254027	336179	297729	366625
A0A140N9P0	Phage shock protein C, PspC	ECBD_2311	4	102683	92419.7	114908	163883	184911	152497	127693	145117	125879	119053	107744	130501
A0A140N9P2	Endolytic peptidoglycan transglycosylase RlpA	rlpA	10	196642	174634	219144	176002	198544	163764	153624	174289	149987	138586	124835	151742
A0A140N9P3	NADH-quinone oxidoreductase	ECBD_1378	79	13459275	1.17794e+07	1.49324e+07	7.99239e+06	8.99199e+06	7.43057e+06	9380707	1.05548e+07	8.72829e+06	9348124	8.18318e+06	1.01671e+07
A0A140N9P4	Dual-specificity RNA methyltransferase RlmN	rlmN	23	1.22276e+06	1.07248e+06	1.35749e+06	745559	839295	693274	1661934	1.87114e+06	1.55224e+06	990493	870254	1.07819e+06
A0A140N9P6	Aldehyde Dehydrogenase	ECBD_2117	26	284020	251090	316079	211212	238156	196498	233571	264230	224313	271092	240778	295843
A0A140N9P8	Short-chain dehydrogenase/reductase SDR	ECBD_2040	6	280839	248307	312551	263425	296895	245040	168755	191311	164054	220984	196933	241351
A0A140N9Q3	GMP synthase [glutamine-hydrolyzing]	guaA	70	2.91895e+06	2.55665e+06	3.23921e+06	2.90546e+06	3.26918e+06	2.70131e+06	3.66228e+06	4.12153e+06	3.41194e+06	2.77667e+06	2.43316e+06	3.02066e+06
A0A140N9Q4	Ribonucleoside-diphosphate reductase	ECBD_1426	72	1.20341e+06	1.05556e+06	1.33603e+06	1.0442e+06	1.17527e+06	970921	1.30077e+06	1.46483e+06	1.21648e+06	1.04402e+06	917086	1.1364e+06
A0A140N9Q6	Sodium:dicarboxylate symporter	ECBD_1916	13	1.30442e+06	1.14394e+06	1.44808e+06	1.9494e+06	2.19362e+06	1.81247e+06	1.70608e+06	1.9208e+06	1.59329e+06	1247722	1.09533e+06	1.35793e+06
A0A140N9Q8	Major facilitator superfamily MFS_1	ECBD_2050	1	Filtered	Filtered	Filtered	4339.98	5424.48	4171.95	4659.55	6703.99	11496.5	3733.34	6838.67	5090.21
A0A140N9R1	2-succinylbenzoate--CoA ligase	menE	12	107115	96297.5	119825	75246.3	85194.1	70092.7	89310.8	101937	90195.8	51798.6	48895.8	57361.2
A0A140N9R2	Phosphoribosylformylglycinamidine cyclo-ligase	purM	28	4470416	3914186	4.96036e+06	3784136	4257695	3.5182e+06	3298295	3.71204e+06	3.07355e+06	3.24854e+06	2.84605e+06	3.53382e+06
A0A140N9R4	Translation initiation factor IF-3	infC	19	5643062	4.94025e+06	6.26127e+06	5393242	6.06794e+06	5.01417e+06	3629187	4.0843e+06	3.38117e+06	2.68061e+06	2.34911e+06	2.91619e+06
A0A140N9R6	Exoribonuclease 2	rnb	49	4917882	4.30572e+06	5.45677e+06	2.98842e+06	3.36251e+06	2.77843e+06	3.82767e+06	4.30759e+06	3.5657e+06	2.75614e+06	2.4152e+06	2.99834e+06
A0A140N9R7	Uncharacterized protein	ECBD_2060	2	342467	302231	380919	483322	544280	449476	173771	196955	168718	465812	411158	507601
A0A140N9R8	Thiol:disulfide interchange protein	ECBD_3048	23	527457	464096	586142	433270	487971	402943	532312	600313	502048	537444	473836	585501
A0A140N9S0	Nucleoside triphosphatase NudI	nudI	5	98714.2	88946.9	110506	76521.5	86628.7	71278.2	60629.6	69670.3	63531.2	49803.3	47149.9	55191.3
A0A140N9S2	Alkylated DNA repair protein AlkB	ECBD_1447	3	14297.5	15082.3	16855.8	19935.4	22969.3	18670.8	13365.6	16498.3	19590.5	18751.6	19979.7	21422.6
A0A140N9S5	Major facilitator superfamily MFS_1	ECBD_2781	1	Filtered	Filtered	Filtered	Filtered	Filtered	Filtered	35292.6	41166.2	39975.8	Filtered	Filtered	Filtered
A0A140N9S8	Uncharacterized protein	ECBD_2072	4	36354.6	34382.2	41325.4	49200.1	55892.1	45877.9	41493	48141.6	45740.1	59107.5	55291.1	65309.6
A0A140N9T0	Periplasmic nitrate reductase, electron transfer subunit	ECBD_1457	1	20887.5	20848.6	24166.6	11617.7	13611.9	10937.9	5727.59	7905.54	12489.5	14087.5	15898.5	16350.3
A0A140N9T1	Electron transfer flavoprotein alpha subunit	ECBD_1948	1	7906.28	9489.99	9765.53	10220	12039.5	9638.52	6009.11	8222.25	12751.2	8571.83	11072.4	10352.1
A0A140N9T2	2,3-dihydroxybenzoate-AMP ligase	ECBD_3060	13	133950	119778	149595	47736.5	54245.6	44517.1	61215.5	70329.4	64075.9	29508.8	29392.2	33121.1
A0A140N9T3	Phosphatidylglycerophosphatase	ECBD_2341	1	Filtered	Filtered	Filtered	21483.8	24711.3	20110.3	23490.9	27889.2	29003.8	22149.9	22953.1	25118.2
A0A140N9T4	Binding-protein-dependent transport systems inner membrane component	ECBD_2792	7	95549.5	86177.8	106995	165170	186358	153693	129954	147660	127981	104543	95047.4	114721
A0A140N9T5	NAD-dependent malic enzyme	maeA	38	1.28924e+06	1.13066e+06	1.43124e+06	1.09248e+06	1.22959e+06	1.01581e+06	1108215	1.2482e+06	1.03746e+06	954450	838716	1.03899e+06
A0A140N9T6	Ubiquinone biosynthesis O-methyltransferase	ubiG	3	590199	518996	655747	640310	720890	595425	531388	599274	501189	610616	537861	665075
A0A140N9T8	Amino acid-binding ACT domain protein	ECBD_1210	14	149738	133592	167110	246714	278095	229504	246628	278918	236451	253772	225623	277008
A0A140N9T9	Uncharacterized protein	ECBD_1317	3	644503	566512	715990	838626	943997	779798	587159	662016	553039	781116	687049	850494
A0A140N9U0	Two component transcriptional regulator, LuxR family	ECBD_1467	18	1.15923e+06	1.0169e+06	1.28702e+06	799998	900540	743886	654937	738267	616052	1.00849e+06	886003	1.09777e+06
A0A140N9U2	Short-chain dehydrogenase/reductase SDR	ECBD_2351	21	1.44012e+06	1.26268e+06	1.59863e+06	1.54576e+06	1.73952e+06	1.43721e+06	1.51123e+06	1.7016e+06	1.41214e+06	1.74707e+06	1.53226e+06	1.90097e+06
A0A140N9U3	FAD linked oxidase domain protein	ECBD_1959	85	1.1302e+06	991496	1.25481e+06	1.21144e+06	1.36341e+06	1.1264e+06	902386	1.01665e+06	846101	1.01939e+06	895539	1.10962e+06
A0A140N9U4	Nitrate reductase, beta subunit	ECBD_2171	16	255425	226068	284356	339580	382570	315841	165172	187280	160723	288312	255845	314569
A0A140N9U5	Uncharacterized protein	ECBD_2802	7	50954.5	47157.2	57522.2	35632.3	40628.3	33264	54992.8	63328.9	58290.7	41179.1	39603.7	45812.5
A0A140N9U7	Uncharacterized protein YdfK	ECBD_2095	4	287262	253926	319676	78821.3	89216	73416.3	86638.4	98930.2	87711.3	84532.4	77537.9	92959.2
A0A140N9U8	Efflux pump membrane transporter	ECBD_1220	20	32699	31183.7	37270	60848.4	68996.4	56707.1	55792.2	64228.2	59033.9	42069.4	40382.8	46780.7
A0A140N9V0	ABC transporter related	ECBD_1477	13	70383.7	64157.7	79076.4	88269.1	99844.7	82199.8	58447.4	67215.3	61502.4	61783.8	57632.8	68220.1
A0A140N9V1	Putative glutamate--cysteine ligase 2	ECBD_3081	15	184461	163975	205631	215467	242942	200454	170872	193693	166023	238836	212554	260765
A0A140N9V2	Tryptophan synthase alpha chain	trpA	29	10273539	8.99192e+06	1.13982e+07	4972879	5.59503e+06	4.62336e+06	3.6071e+06	4.05944e+06	3.36064e+06	2.9097e+06	2.54956e+06	3.16533e+06
A0A140N9V3	Cationic amino acid ABC transporter, periplasmic binding protein	ECBD_2812	31	3.60375e+06	3.15586e+06	3.99891e+06	2.42084e+06	2.72399e+06	2.25076e+06	3.92976e+06	4.42244e+06	3.66061e+06	4287924	3.75551e+06	4.66415e+06
A0A140N9V4	Probable malate:quinone oxidoreductase	mqo	36	437085	385022	485886	159691	180194	148599	227713	257639	218867	123172	111348	134980
A0A140N9V7	Ethanolamine utilisation EutQ family protein	ECBD_1230	1	Filtered	Filtered	Filtered	Filtered	Filtered	Filtered	Filtered	Filtered	Filtered	21406	22302.2	24309.2
A0A140N9V8	Pyruvate kinase	ECBD_1969	70	11354777	9.938e+06	1.25977e+07	13288464	14950064	12354256	7419674	8.3486e+06	6.90514e+06	8929613	7.81698e+06	9.71198e+06
A0A140N9V9	Uncharacterized MFS-type transporter YfcJ	yfcJ	2	28392.4	27415.3	32492.3	30392.9	34734	28393	39279.6	45651.5	43682.4	268982	238931	293548
A0A140N9W1	Two component heavy metal response transcriptional regulator, winged helix family	ECBD_3091	10	146604	130851	163634	163318	184274	151972	162166	183898	157928	197840	176682	216181
A0A140N9W2	TrkA-N domain protein	ECBD_2372	8	146169	130470	163151	206884	233287	192475	172147	195127	167207	181175	162100	198058
A0A140N9W3	Malate/L-lactate dehydrogenase	ECBD_2822	29	2.79703e+06	2.44998e+06	3.10395e+06	2870691	3.23007e+06	2.66898e+06	2.1984e+06	2.47466e+06	2.05099e+06	2.04719e+06	1.79486e+06	2.22735e+06
A0A140N9W7	Amidophosphoribosyltransferase	purF	44	3.01515e+06	2.64083e+06	3.34592e+06	2099889	2.36292e+06	1.95238e+06	2.82528e+06	3.1799e+06	2.63379e+06	2125890	1.86373e+06	2.31294e+06
A0A140N9W8	Pertactin domain-containing protein	ECBD_1979	11	728035	639602	808658	603878	679905	561555	776640	875182	729197	740764	651741	806611
A0A140N9X2	Sulfatase	ECBD_1469	19	122564	109815	136964	207800	234316	193326	168145	190625	163487	128415	115936	140682
A0A140N9X4	3-hydroxy-5-phosphonooxypentane-2,4-dione thiolase	lsrF	6	19293.5	19453.8	22398.3	30955.7	35367.2	28916.3	24273.3	28769.5	29731.2	44653.5	42643.8	49590.8
A0A140N9X5	Glutathione S-transferase domain protein	ECBD_1357	5	197277	175189	219849	210793	237684	196108	134923	153250	132601	180962	161914	197826
A0A140N9X6	Uncharacterized protein	ECBD_1250	6	556707	489691	618591	611346	688306	568498	397970	449178	377152	459079	405266	500279
A0A140N9X7	Peptidase U32	ECBD_2204	36	1.40619e+06	1.23299e+06	1.56099e+06	887165	998603	824924	954954	1.07579e+06	894973	719669	633282	783670
A0A140N9X9	Glutaredoxin	ECBD_1989	11	5.27867e+06	4.62141e+06	5.85702e+06	5.18051e+06	5.82861e+06	4.81639e+06	5028380	5.65839e+06	4.68199e+06	6629768	5804619	7.2109e+06
A0A140N9Y0	GTP 3',8-cyclase	moaA	6	223656	198271	249113	176526	199134	164251	238291	269539	228700	95860.1	87449.6	105278
A0A140N9Y2	Oxidoreductase alpha (Molybdopterin) subunit	ECBD_2138	3	16025.7	16594.5	18773	13600.6	15842.7	12781.4	26130.7	30859.1	31458.1	53463.5	50352.6	59171.8
A0A140N9Y3	Transcriptional regulator, LacI family	ECBD_1507	11	21353	21255.9	24683	11291	13244.3	10634.2	59513.8	68415	62493.9	41051.1	39491.7	45673.3
A0A140N9Y4	Cysteine synthase	ECBD_1260	30	1.95122e+06	1.70989e+06	2.16563e+06	1.30046e+06	1.46356e+06	1.20916e+06	1.79891e+06	2.02524e+06	1.67959e+06	1758193	1.54199e+06	1.91307e+06
A0A140N9Y5	Binding-protein-dependent transport systems inner membrane component	ECBD_1479	3	10263.3	11552.4	12380.3	25450.6	29173.9	23798.2	13274.7	16396.1	19506	10242.4	12534.1	12168.9
A0A140N9Y6	Nitrate reductase molybdenum cofactor assembly chaperone	ECBD_2392	2	15852.7	16443.1	18581.1	10483.8	12336.3	9883.77	37471.6	43617.5	42001.5	5988.45	8811.89	7542.64
A0A140N9Y7	Citrate transporter	ECBD_1367	2	194077	172390	216299	142767	161155	132866	180236	204227	174728	194461	173725	212506
A0A140N9Y8	Glucans biosynthesis protein D	mdoD	40	1.14711e+06	1.00629e+06	1.27357e+06	771655	868654	717535	1.00758e+06	1.13499e+06	943901	915921	805003	997094
A0A140N9Z1	Secretion protein HlyD family protein	ECBD_1999	11	109333	98238	122285	87801.7	99318.9	81765.3	123675	140597	122144	104778	95252.9	114976
A0A140N9Z2	tRNA-dihydrouridine(16) synthase	dusC	11	111454	100094	124638	31823.9	36343.9	29723.4	89137.4	101742	90034.5	51254.6	48419.8	56769.6
A0A140N9Z4	ChaB family protein	ECBD_2402	4	29257.2	28172.1	33451.7	59634.2	67630.5	55578.3	34496.5	40270.5	39235.6	45647.9	43513.9	50672.3
A0A140N9Z5	Cell division protein ZipA	zipA	20	293238	259155	326305	342097	385401	318180	299998	338960	286069	293999	260822	320755
A0A140N9Z6	Aldehyde Dehydrogenase	ECBD_2225	41	2.00582e+06	1.75767e+06	2.2262e+06	961293	1.082e+06	893839	3.10934e+06	3.49947e+06	2.89788e+06	1.80385e+06	1.58194e+06	1.96272e+06
A0A140N9Z7	NADH-quinone oxidoreductase subunit F	ECBD_1377	51	4996027	4.3741e+06	5.54346e+06	2.87408e+06	3.23389e+06	2.67214e+06	4.1536e+06	4.67426e+06	3.86871e+06	3.49356e+06	3.06043e+06	3.80027e+06
A0A140N9Z8	Phosphocarrier, HPr family	ECBD_1489	40	21624206	1.89238e+07	2.39903e+07	17635630	1.98406e+07	1.63958e+07	1.13025e+06	1.27299e+06	1.05794e+06	1409991	1.23731e+06	1.5344e+06
A0A140N9Z9	Minor tail U	ECBD_2864	1	Filtered	Filtered	Filtered	Filtered	Filtered	Filtered	Filtered	Filtered	Filtered	30973.6	30673.9	34714
A0A140NA00	Dipeptide and tripeptide permease A	dtpA	3	132257	118297	147717	197416	222635	183672	158341	179595	154372	102487	93248	112485
A0A140NA02	Nucleoside permease	ECBD_1280	11	523462	460601	581710	1.12222e+06	1.26304e+06	1.04346e+06	652811	735874	614075	476860	420824	519615
A0A140NA05	Probable endonuclease 4	nfo	19	591541	520171	657236	523828	589848	487133	519178	585538	489838	619417	545562	674646
A0A140NA08	ABC transporter related	ECBD_1529	8	31101.3	29785.6	35497.5	63699.8	72204.2	59358	43005.1	49842.7	47145.9	47296.5	44956.5	52465.2
A0A140NA10	Hemolysin expression modulating family protein	ECBD_2019	4	106868	96081.7	119551	32615.8	37234.7	30459.6	84980.1	97064.6	86169.6	75095.7	69280.7	82696.8
A0A140NA12	Outer-membrane lipoprotein LolB	lolB	14	1.04012e+06	912676	1.15488e+06	821102	924281	763505	541432	610573	510527	703282	618944	765850
A0A140NA15	Inner-membrane translocator	ECBD_1510	1	Filtered	Filtered	Filtered	Filtered	Filtered	Filtered	24801.6	29363.8	30222.3	Filtered	Filtered	Filtered
A0A140NA18	o-succinylbenzoate synthase	menC	13	348374	307400	387472	275744	310754	256493	322714	364515	307187	300050	266116	327334
A0A140NA19	Phosphoprotein phosphatase	ECBD_2884	8	50512.6	46770.6	57032	32789.2	37429.8	30620.8	34493.5	40267.1	39232.8	44389.7	42413	49304
A0A140NA20	Dihydroxyacetone kinase, DhaK subunit	ECBD_2422	22	1326300	1.16308e+06	1.47236e+06	991322	1.11578e+06	921757	1455565	1.63897e+06	1.36039e+06	1.46327e+06	1.28393e+06	1.59233e+06
A0A140NA25	Short-chain dehydrogenase/reductase SDR	ECBD_1521	8	25018.5	24463.2	28749.4	76160	86222.1	70942.2	36967.6	43050.6	41533	55800.4	52397.4	61713.2
A0A140NA26	Lipopolysaccharide core heptose(II)-phosphate phosphatase	ais	16	4.08348e+06	3.57562e+06	4.53111e+06	3.83837e+06	4.31871e+06	3.56862e+06	3.71125e+06	4.17662e+06	3.45747e+06	3.90382e+06	3.41941e+06	4.24643e+06
A0A140NA29	Alanine racemase	ECBD_2432	23	317700	280559	353442	377432	425153	351031	289180	326789	276012	279876	248464	305396
A0A140NA32	Band 7 protein	ECBD_3167	10	94267.2	85055.8	105572	119456	134930	111194	65085	74682.7	67673.4	82783.3	76007.4	91057
A0A140NA37	Protein YcgL	ycgL	12	1.16444e+06	1.02146e+06	1.2928e+06	701656	789905	652458	691026	778866	649603	748233	658276	814733
A0A140NA38	Nucleoside transporter	ECBD_1559	2	5936.29	7766.25	7580.07	6827.77	8223.24	6484.82	4923.04	7000.42	11741.5	5476.45	8363.9	6985.84
A0A140NA43	Transcriptional regulator, LysR family	ECBD_2278	2	Filtered	Filtered	Filtered	835.641	1482.1	914.01	10171.3	12904.7	16620.7	11503.4	13637.5	13540.2
A0A140NA45	Major facilitator superfamily MFS_1	ECBD_3177	3	274233	242526	305221	291214	328157	270875	234125	264852	224827	176961	158413	193476
A0A140NA50	GCN5-related N-acetyltransferase	ECBD_2213	7	86402.2	78173.9	96846.9	78513.5	88869.6	73130.1	96952	110533	97299.7	108192	98240.2	118689
A0A140NA52	Hydrolase_4 domain-containing protein	ECBD_2289	13	284899	251859	317054	231437	260908	215301	190533	215811	184301	230776	205501	251999
A0A140NA53	Adenine phosphoribosyltransferase	apt	15	1.98308e+06	1.73777e+06	2.20097e+06	1.26278e+06	1.42117e+06	1.17413e+06	1.67773e+06	1.8889e+06	1.56693e+06	1.23187e+06	1.08146e+06	1.34069e+06
A0A140NA54	Uncharacterized protein	ECBD_1551	7	442291	389576	491661	343747	387257	319714	424070	478540	401417	392402	346924	427768
A0A140NA55	Probable lipid kinase YegS	yegS	6	167474	149112	186786	272637	307259	253605	156806	177868	152945	169763	152114	185647
A0A140NA56	SNARE associated Golgi protein	ECBD_1342	1	100946	90900.2	112982	104272	117848	97077.2	97603.8	111266	97905.6	125125	113056	137104
A0A140NA57	Phosphatase NudJ	nudJ	10	193092	171528	215206	188604	212721	175480	190730	216033	184484	188936	168891	206498
A0A140NA59	Insertion element protein	ECBD_0099	3	398841	351558	443459	179799	202816	167294	285292	322416	272397	182900	163609	199934
A0A140NA60	Quinolinate synthase A	nadA	20	648120	569677	720003	804145	905205	747740	464941	524521	439415	584242	514784	636394
A0A140NA62	Cyclic peptide transporter	ECBD_1448	8	38744	36473	43976.1	18732.3	21615.8	17552.3	34131.4	39859.8	38896.2	17079.2	18516.3	19603.9
A0A140NA63	Transferase hexapeptide repeat containing protein	ECBD_3197	9	157627	140495	175862	79274	89725.2	73837.1	276159	312141	263907	284688	252674	310628
A0A140NA64	D-tagatose-1,6-bisphosphate aldolase subunit GatY	gatY	23	913816	802161	1.01476e+06	430185	484500	400075	639189	720549	601410	788396	693418	858411
A0A140NA65	Binding-protein-dependent transport systems inner membrane component	ECBD_2475	1	226842	201059	252647	223046	251468	207500	250565	283347	240111	173909	155743	190157
A0A140NA67	Phage shock operon rhodanese PspE	ECBD_2309	8	298941	264145	332632	177537	200271	165191	279414	315803	266933	412858	364823	450014
A0A140NA68	Cytochrome c-type protein	ECBD_1458	2	25056.3	24496.3	28791.4	41698.9	47453.3	38904.1	29126.7	34229.6	34243.4	24336.6	24866.5	27496.2
A0A140NA70	Cytochrome d ubiquinol oxidase, subunit II	ECBD_2927	6	2.06819e+06	1.81223e+06	2.29539e+06	6.19142e+06	6.96589e+06	5.75623e+06	1.46077e+06	1.64483e+06	1.36522e+06	3.41829e+06	2.99458e+06	3.71842e+06
A0A140NA71	Polar amino acid ABC transporter, inner membrane subunit	ECBD_1352	6	509583	448457	566314	1520343	1.71093e+06	1.41358e+06	1.14461e+06	1.28915e+06	1.07129e+06	1.1181e+06	981914	1.21697e+06
A0A140NA72	Peptidase U32	ECBD_1572	37	465433	409826	517335	349735	393994	325282	527097	594447	497200	383842	339433	418458
A0A140NA75	ABC transporter related	ECBD_3207	14	73375.4	66775.5	82395.3	63234.2	71680.5	58925.2	67509.2	77409.9	69927.1	55868.7	52457.1	61787.4
A0A140NA76	Resolvase domain protein	ECBD_2094	#N/A	37007.4	34953.5	42049.6	22934.3	26343.1	21458.9	20827.8	24893.3	26528	17960.5	19287.4	20562.2
A0A140NA80	Succinate dehydrogenase flavoprotein subunit	ECBD_2937	65	7436103	6.50916e+06	8.25042e+06	3.59346e+06	4.04319e+06	3.34094e+06	9547174	1.0742e+07	8.88305e+06	6.29546e+06	5.5121e+06	6.84734e+06
A0A140NA83	Enoyl-[acyl-carrier-protein] reductase [NADH]	ECBD_2329	33	9190735	8.04447e+06	1.0197e+07	8499635	9.56263e+06	7.90214e+06	8973815	1.0097e+07	8.35001e+06	8661937	7.58277e+06	9.42089e+06
A0A140NA84	Phosphate acetyltransferase	ECBD_1362	67	7123035	6.23523e+06	7.90311e+06	9329666	1.04964e+07	8.67381e+06	4994309	5.62006e+06	4.65031e+06	7.34249e+06	6.42825e+06	7.98599e+06
A0A140NA85	dCTP deaminase	dcd	16	2.10494e+06	1.84439e+06	2.33616e+06	2151263	2.42071e+06	2.00014e+06	2.0125e+06	2.26553e+06	1.87816e+06	2.44934e+06	2.14674e+06	2.66468e+06
A0A140NA86	Penicillin-binding protein activator LpoB	lpoB	7	487553	429181	541874	615505	692985	572364	387105	436956	367052	623755	549357	679364
A0A140NA88	Cytochrome o ubiquinol oxidase, subunit I	ECBD_3227	17	604290	531326	671379	560311	630892	521052	664615	749154	625049	399261	352925	435227
A0A140NA89	Endonuclease 8	nei	13	117908	105741	131799	104493	118097	97283.1	99462.4	113357	99633.6	111938	101518	122762
A0A140NA90	Trk system potassium uptake protein	ECBD_2255	2	3650.99	5766.61	5044.81	5509.1	6739.73	5258.86	3201.44	5063.62	10141	10007.8	12328.8	11913.6
A0A140NA92	3-oxoacyl-[acyl-carrier-protein] synthase 2	ECBD_2506	35	7625600	6674972	8.46064e+06	6.13924e+06	6.90719e+06	5.70771e+06	7528558	8.47109e+06	7.00637e+06	7527981	6.59056e+06	8.18771e+06
A0A140NA93	Integral membrane protein TerC	ECBD_1592	9	282700	249934	314614	268125	302182	249409	284593	321629	271747	233866	208205	255360
A0A140NA94	Binding-protein-dependent transport systems inner membrane component	ECBD_1478	3	249645	221012	277945	291162	328100	270827	87793.2	100229	88784.9	241595	214968	263765
A0A140NA95	Glycosyl transferase family 2	ECBD_1600	1	508556	447558	565174	393000	442667	365504	449601	507263	425153	384825	340294	419528
A0A140NA96	DJ-1 family protein	ECBD_3237	17	770592	676840	855870	908236	1.02231e+06	844513	669074	754170	629194	920008	808579	1.00154e+06
A0A140NA97	Probable sugar efflux transporter	sotB	1	Filtered	Filtered	Filtered	5553.04	6789.17	5299.71	Filtered	Filtered	Filtered	Filtered	Filtered	Filtered
A0A140NA98	Lipopolysaccharide assembly protein B	lapB	21	208293	184828	232069	240319	270901	223558	193210	218823	186789	234943	209147	256530
A0A140NAA1	Ribonuclease E	rne	85	3.31579e+06	2.90389e+06	3.67945e+06	2.82806e+06	3.18211e+06	2.62935e+06	3.46001e+06	3.89397e+06	3.22389e+06	3.46513e+06	3.03556e+06	3.76936e+06
A0A140NAA3	Riboflavin biosynthesis protein RibD	ECBD_3247	32	855144	750823	949669	803184	904124	746847	654318	737569	615475	765727	673583	833758
A0A140NAA4	(4S)-4-hydroxy-5-phosphonooxypentane-2,3-dione isomerase	lsrG	1	Filtered	Filtered	Filtered	10154.1	11965.4	9577.31	Filtered	Filtered	Filtered	Filtered	Filtered	Filtered
A0A140NAA6	Uncharacterized protein	ECBD_1392	6	1.74459e+06	1.52908e+06	1.93639e+06	1.69027e+06	1.90209e+06	1.57156e+06	707480	797377	664900	1.48835e+06	1.30588e+06	1.61961e+06
A0A140NAA9	Polysaccharide pyruvyl transferase	ECBD_1610	2	547714	481821	608614	528021	594565	491031	451241	509108	426677	479574	423199	522567
A0A140NAB1	Acyl carrier protein phosphodiesterase	acpH	9	81132	73562.5	91000.4	84338.8	95423.1	78545.8	110363	125621	109768	99846.1	90937.3	109613
A0A140NAB2	Uncharacterized protein	ECBD_2349	4	147155	131332	164244	179074	202000	166620	153893	174591	150237	237074	211012	258848
A0A140NAB3	Diguanylate cyclase with PAS/PAC sensor	ECBD_2276	8	95211.4	85882	106620	62645.8	71018.6	58378.2	56345.2	64850.3	59548.1	47026.8	44720.5	52171.8
A0A140NAB6	Undecaprenyl phosphate-alpha-4-amino-4-deoxy-L-arabinose arabinosyl transferase	arnT	11	692960	608912	769747	919657	1.03516e+06	855131	623685	703108	586997	588750	518728	641296
A0A140NAB7	Glutamine--tRNA ligase	glnS	57	3192455	2.79597e+06	3.54262e+06	2.67079e+06	3.00518e+06	2.48314e+06	2.3956e+06	2.69652e+06	2.23433e+06	2405605	2.10848e+06	2.61713e+06
A0A140NAB8	Glutaredoxin, GrxB family	ECBD_2536	23	1.68851e+06	1.48002e+06	1.87418e+06	3467871	3.9019e+06	3.22417e+06	1353334	1.52396e+06	1.26534e+06	2091837	1.83393e+06	2.2759e+06
A0A140NAB9	Acetyltransferase	ECBD_1620	13	661465	581354	734808	475391	535357	442102	609317	686944	573639	582751	513479	634772
A0A140NAC0	ROK family protein	ECBD_3267	20	499048	439239	554626	413655	465904	384707	454273	512519	429497	470695	415430	512911
A0A140NAC1	Uncharacterized protein	ECBD_1622	10	101312	91219.8	113387	103553	117039	96408.7	132212	150201	130081	115394	104541	126521
A0A140NAC2	ABC transporter related	ECBD_1509	15	35765.6	33866.9	40672	29249.5	33447.7	27330	87517	99918.6	88528.1	65439	60831.1	72195.1
A0A140NAC3	L-rhamnonate dehydratase	rhmD	7	86887.3	78598.4	97385.1	106604	120471	99245.4	50113.8	57840	53754.8	165637	148505	181161
A0A140NAC4	PhoH family protein	ECBD_2991	37	5425429	4.74982e+06	6.01983e+06	4.0048e+06	4.50594e+06	3.72335e+06	3.34492e+06	3.7645e+06	3.1169e+06	3546403	3.10667e+06	3.85774e+06
A0A140NAC5	Extracellular solute-binding protein family 5	ECBD_2287	28	747949	657027	830750	499717	562724	464718	728609	821147	684543	727364	640016	792039
A0A140NAC6	Lipid A biosynthesis lauroyltransferase	lpxL	13	37612.5	35482.9	42720.8	64328.8	72911.9	59942.8	60775.8	69834.8	63667.1	46138.6	43943.3	51205.9
A0A140NAC7	UDP-glucose 6-dehydrogenase	ECBD_1631	43	4.50506e+06	3.9445e+06	4.9988e+06	3.53853e+06	3.98138e+06	3.28986e+06	3.45159e+06	3.8845e+06	3.21606e+06	3.61258e+06	3.16458e+06	3.92971e+06
A0A140NAC8	Multifunctional fusion protein	trpF	40	7.06368e+06	6.1833e+06	7.83727e+06	4.38006e+06	4.92811e+06	4.07222e+06	3805732	4.28291e+06	3.54531e+06	3079615	2.69824e+06	3.35011e+06
A0A140NAC9	Glutamate/g-aminobutyrate antiporter	ECBD_2147	1	Filtered	Filtered	Filtered	212057	239107	197284	248017	280481	237743	194535	173790	212587
A0A140NAD0	UPF0178 protein YaiI	yaiI	11	157510	140393	175732	192159	216721	178785	176322	199825	171089	172450	154466	188570
A0A140NAD1	Histidine biosynthesis bifunctional protein HisIE	hisI	9	2197700	1.92556e+06	2.43907e+06	1.79928e+06	2.02473e+06	1.6729e+06	1.89834e+06	2.1371e+06	1.77203e+06	1.97165e+06	1.72877e+06	2.1452e+06
A0A140NAD2	RND efflux system, outer membrane lipoprotein, NodT family	ECBD_1520	1	378204	333501	420565	381201	429393	354535	373843	422035	354722	481545	424924	524710
A0A140NAD5	NAD-dependent epimerase/dehydratase	ECBD_1641	22	3445218	3.01714e+06	3.82303e+06	3.7406e+06	4.20872e+06	3.47773e+06	2.56898e+06	2.89157e+06	2.39552e+06	3297044	2.88849e+06	3.58657e+06
A0A140NAD6	Transcriptional regulator, LacI family	ECBD_2297	6	65302.2	59711.4	73439.1	53609.4	60852.5	49977.1	45460	52604.5	49428.2	54545	51298.9	60347.9
A0A140NAD7	Peroxiredoxin	ECBD_2157	10	851196	747368	945290	2.95604e+06	3.32609e+06	2.74833e+06	820486	924509	769960	1.43399e+06	1.25831e+06	1.56049e+06
A0A140NAD8	Pyrimidine-specific ribonucleoside hydrolase RihA	rihA	8	441756	389109	491068	164828	185974	153376	381625	430790	361956	301777	267627	329212
A0A140NAD9	SbmABacA family protein	ECBD_3287	4	38500.2	36259.6	43705.6	59544.5	67529.6	55494.9	34629.3	40420	39359.1	22023.4	22842.5	24980.7
A0A140NAE0	Protein TonB	ECBD_2370	7	229031	202975	255076	205711	231966	191384	247431	279822	237198	202917	181124	221703
A0A140NAE3	Glyoxylate/hydroxypyruvate reductase A	ghrA	29	2.34972e+06	2.05857e+06	2.60771e+06	1.79866e+06	2.02404e+06	1.67233e+06	2.10716e+06	2.37201e+06	1.96616e+06	1.93957e+06	1.7007e+06	2.11031e+06
A0A140NAE5	Amino acid permease-associated region	ECBD_1643	3	26134.9	25440.1	29987.9	52027.9	59073.4	48506.8	14595.4	17881.8	20733.8	11273.2	13436.1	13289.8
A0A140NAF0	Phosphoglycerate mutase	ECBD_3013	6	52620.1	48614.6	59370	49485.4	56213.1	46143.1	34514.7	40291.1	39252.6	37169.5	36095.3	41452.1
A0A140NAF3	Uncharacterized protein	ECBD_2576	42	2282682	1.99992e+06	2.53334e+06	998052	1.12335e+06	928014	2.66943e+06	3.00457e+06	2.4889e+06	1.37905e+06	1.21024e+06	1.50074e+06
A0A140NAF5	AMP nucleosidase	amn	32	1.75451e+06	1.53777e+06	1.9474e+06	2474989	2.7849e+06	2.3011e+06	1.22706e+06	1.3819e+06	1.14795e+06	1.53697e+06	1.34842e+06	1.67249e+06
A0A140NAF6	2-keto-4-pentenoate hydratase	mhpD	1	21266.9	21180.6	24587.5	18735.2	21619.1	17555	24964	29546.5	30373.4	24882.9	25344.5	28090.3
A0A140NAF7	Formyltetrahydrofolate deformylase	purU	26	4.64554e+06	4.06742e+06	5.15464e+06	4.02038e+06	4.52347e+06	3.73784e+06	4936991	5.55558e+06	4.59702e+06	4464780	3.91025e+06	4.85648e+06
A0A140NAF9	Lipoyl synthase	lipA	39	5.04387e+06	4.41596e+06	5.59654e+06	5593801	6.29357e+06	5.20062e+06	2.80878e+06	3.16134e+06	2.61845e+06	4429919	3.87975e+06	4.81857e+06
A0A140NAG2	Aldehyde Dehydrogenase	ECBD_2317	7	33044.4	31485.9	37653.1	31603	36095.4	29518	58558.8	67340.7	61606	49076.2	46513.7	54400.6
A0A140NAG4	Ig domain protein group 1 domain protein	ECBD_1667	1	7714.46	9322.15	9552.72	7973	9511.62	7549.52	Filtered	Filtered	Filtered	Filtered	Filtered	Filtered
A0A140NAG5	Protein-methionine-sulfoxide reductase catalytic subunit MsrP	msrP	11	348821	307791	387968	411388	463353	382599	447901	505351	423573	378828	335047	413006
A0A140NAG6	Cyanate hydratase	cynS	3	4642.47	6634.16	6144.74	2877.29	3778.95	2812.11	Filtered	Filtered	Filtered	911.096	4369.21	2021.02
A0A140NAG7	GCN5-related N-acetyltransferase	ECBD_2191	7	524861	461825	583262	534167	601480	496746	276923	313000	264616	348010	308080	379491
A0A140NAG9	Cytochrome c-type biogenesis protein CcmE	ccmE	5	84506.4	76515.1	94743.8	91815.3	103834	85496.7	81119.2	92721.2	82580.2	72420.4	66939.8	79787.4
A0A140NAH0	Fructose-bisphosphate aldolase	ECBD_1560	30	484507	426516	538494	1.16234e+06	1.30817e+06	1.08075e+06	456603	515141	431663	674310	593593	734342
A0A140NAH1	DsrE family protein	ECBD_2400	9	548641	482633	609643	675882	760910	628496	540289	609287	509464	789696	694556	859824
A0A140NAH2	ABC transporter related	ECBD_2327	17	140549	125552	156916	142802	161194	132898	144681	164228	141673	146812	132032	160688
A0A140NAH5	Two component heavy metal response transcriptional regulator, winged helix family	ECBD_1678	1	Filtered	Filtered	Filtered	Filtered	Filtered	Filtered	Filtered	Filtered	Filtered	27875.7	27963.2	31345
A0A140NAH9	Uncharacterized protein	ECBD_1571	5	15670.7	16283.9	18379.2	35615.8	40609.8	33248.7	24887	29459.9	30301.8	38345.2	37124	42730.6
A0A140NAI0	Peptide chain release factor 1	prfA	34	2.01696e+06	1.76741e+06	2.23855e+06	1.74013e+06	1.95818e+06	1.61791e+06	1.66257e+06	1.87185e+06	1.55284e+06	1.90868e+06	1.67366e+06	2.07672e+06
A0A140NAI1	Type III restriction protein res subunit	ECBD_1473	17	103168	92844.3	115447	109302	123507	101754	101747	115927	101757	101823	92667.2	111763
A0A140NAI2	Translation initiation factor SUI1	ECBD_2337	5	508998	447945	565664	418964	471876	389642	549110	619211	517665	494006	435827	538262
A0A140NAI6	Uncharacterized protein	ECBD_2212	3	40013.6	37583.9	45384.5	96879.5	109531	90204.8	55391.7	63777.7	58661.6	67633.1	62751	74581.2
A0A140NAI7	FdrA family protein	ECBD_3337	1	29550.1	28428.3	33776.7	46826.7	53222	43671.3	4985.63	7070.83	11799.7	10048.3	12364.3	11957.8
A0A140NAI9	Iron-containing alcohol dehydrogenase	ECBD_3054	18	2.0527e+06	1.79869e+06	2.27821e+06	974250	1.09657e+06	905885	1.56544e+06	1.76258e+06	1.46253e+06	1.30273e+06	1.14346e+06	1.41775e+06
A0A140NAJ0	Lipid A 1-diphosphate synthase	lpxT	3	262779	232503	292515	195059	219984	181481	221585	250745	213169	115983	105057	127162
A0A140NAJ6	AsmA family protein	ECBD_1591	35	355156	313334	394996	347686	391689	323377	305559	345215	291239	317343	281247	346140
A0A140NAJ7	Transport system permease protein	ECBD_3065	1	51287.5	47448.6	57891.6	17165.9	19853.6	16096	51584.6	59494.7	55122.2	17556.1	18933.6	20122.5
A0A140NAJ9	Oxygen-dependent choline dehydrogenase	betA	30	148067	132131	165257	67696.3	76700.4	63073.5	87314.9	99691.3	88340.2	59329	55484.9	65550.5
A0A140NAK0	Muramoyltetrapeptide carboxypeptidase	ECBD_2430	19	494899	435609	550023	524301	590380	487573	439357	495738	415629	495202	436874	539562
A0A140NAK1	Transcriptional regulator, LysR family	ECBD_2347	26	2943712	2578320	3266675	1.59776e+06	1.79802e+06	1.48556e+06	2.36945e+06	2.66709e+06	2.21001e+06	1920003	1.68357e+06	2.08903e+06
A0A140NAK2	Acylphosphatase	yccX	5	80217.9	72762.7	89986.2	116405	131498	108357	76246.2	87239	78049.8	107056	97245.7	117453
A0A140NAK7	TonB-dependent receptor plug	ECBD_1503	3	15183.5	15857.5	17838.7	4864.32	6014.36	4659.42	10363.5	13120.9	16799.4	1949.35	5277.68	3150.12
A0A140NAK8	Anthranilate synthase component 1	ECBD_2358	51	5.55368e+06	4.86204e+06	6.16211e+06	3.2772e+06	3.68739e+06	3.04691e+06	2.63296e+06	2.96354e+06	2.455e+06	1.88089e+06	1.64935e+06	2.0465e+06
A0A140NAK9	Transcriptional regulator, AraC family	ECBD_3357	3	65089.7	59525.5	73203.4	85309.5	96515.2	79448.3	71499.2	81898.6	73636.5	74939.1	69143.7	82526.5
A0A140NAL2	Cell division inhibitor SulA	sulA	5	46413.1	43183.5	52484	73510.5	83241.3	68478.9	40523.7	47051.2	44839	46933.8	44639.1	52070.8
A0A140NAL3	META domain-containing protein	ECBD_2244	13	612975	538925	681014	860992	969159	800591	444673	501719	420572	637231	561149	694018
A0A140NAL4	Amino acid permease-associated region	ECBD_3086	2	103296	92955.8	115588	37475.7	42702.1	34977.8	43030.5	49871.3	47169.5	23334.9	23990.1	26406.9
A0A140NAL5	UPF0260 protein YcgN	ycgN	8	214307	190091	238742	209651	236399	195047	168168	190651	163508	199488	178124	217973
A0A140NAL8	Uncharacterized protein YagW	ECBD_3367	1	30708.9	29442.3	35062.2	36895.8	42049.8	34438.7	41285.4	47908.1	45547.1	44902.2	42861.4	49861.4
A0A140NAL9	ABC transporter related	ECBD_2646	40	482250	424540	535990	363022	408942	337635	458578	517362	433499	369597	326969	402967
A0A140NAM1	DUF218 domain-containing protein	ECBD_1514	11	157507	140390	175728	222421	250765	206919	165566	187724	161090	156889	140850	171647
A0A140NAM5	Uncharacterized protein	ECBD_1621	16	155239	138406	173212	141481	159708	131670	152879	173451	149294	149719	134576	163850
A0A140NAM6	Uncharacterized protein	ECBD_1738	7	529266	465680	588149	351012	395430	326469	355104	400954	337300	310572	275322	338777
A0A140NAM7	Binding-protein-dependent transport systems inner membrane component	ECBD_2378	11	198574	176324	221288	462875	521277	430466	170230	192970	165425	184997	165444	202214
A0A140NAM8	Glutamate 5-kinase	proB	37	3431279	3.00494e+06	3.80757e+06	3.01918e+06	3.39712e+06	2.80703e+06	2841656	3198325	2.64902e+06	2816377	2.4679e+06	3.06384e+06
A0A140NAN1	Quinone-dependent D-lactate dehydrogenase	dld	64	1.68778e+06	1.47938e+06	1.87338e+06	1.55296e+06	1.74762e+06	1.44391e+06	1.36474e+06	1.53679e+06	1.27594e+06	1755115	1.5393e+06	1.90972e+06
A0A140NAN2	UvrABC system protein C	uvrC	14	70580.6	64330.1	79294.9	115719	130726	107719	71574	81982.8	73706.1	71693.7	66304	78997.1
A0A140NAN3	Isocitrate dehydrogenase [NADP]	ECBD_2463	69	35034992	30658190	3.88679e+07	24726712	27818093	2.29883e+07	45661544	51370699	4.24581e+07	35266636	3.08619e+07	3.83535e+07
A0A140NAN4	Lipopolysaccharide biosynthesis protein	ECBD_1632	26	858365	753642	953243	855163	962601	795172	898770	1.01258e+06	842739	672014	591584	731845
A0A140NAN5	Porin Gram-negative type	ECBD_2666	18	2117707	1.85557e+06	2.35033e+06	3119434	3.50991e+06	2.90024e+06	2.65438e+06	2.98764e+06	2.47491e+06	2.12776e+06	1.86536e+06	2.31497e+06
A0A140NAN8	Patatin	ECBD_2388	5	96694.3	87179.5	108265	85085.9	96263.7	79240.5	105007	119595	104789	88258.2	80797.9	97010.9
A0A140NAP0	Zinc transport protein ZntB	zntB	8	84541.8	76546.1	94783	138958	156870	129325	99144.7	113000	99338.2	95625.2	87244	105023
A0A140NAP1	Uncharacterized protein	ECBD_1535	8	134773	120498	150508	256773	289411	238855	171304	194179	166424	237788	211637	259625
A0A140NAP2	Spermidine/putrescine import ATP-binding protein PotA	potA	20	1.01657e+06	892071	1.12875e+06	594173	668986	552532	908349	1.02336e+06	851646	766830	674548	834958
A0A140NAP3	L-arabinose-binding periplasmic protein	ECBD_1740	22	312566	276067	347748	778331	876164	723741	1.48974e+06	1.67742e+06	1.39216e+06	927301	814960	1.00947e+06
A0A140NAP4	Transcriptional regulator, LysR family	ECBD_1642	1	Filtered	Filtered	Filtered	Filtered	Filtered	Filtered	Filtered	Filtered	Filtered	22491.6	23252.2	25489.8
A0A140NAP6	Two component transcriptional regulator, LuxR family	ECBD_2398	21	935850	821441	1.0392e+06	830609	934977	772344	1.14886e+06	1.29393e+06	1.07524e+06	1.22847e+06	1.07848e+06	1.33699e+06
A0A140NAP7	MscS Mechanosensitive ion channel	ECBD_2286	3	59177.5	54352.3	66644.5	49344.7	56054.8	46012.3	43520.5	50422.5	47625.1	44296.9	42331.8	49203.1
A0A140NAP9	APH domain-containing protein	ECBD_2676	9	132040	118107	147476	219965	248003	204636	87003.3	99340.7	88050.5	159245	142911	174209
A0A140NAQ0	Iron-sulfur cluster carrier protein	ECBD_1545	24	1.74739e+06	1.53154e+06	1.9395e+06	1.46501e+06	1.64868e+06	1.36214e+06	1.24649e+06	1.40376e+06	1.16601e+06	1.396e+06	1.22507e+06	1.51918e+06
A0A140NAQ1	Lipoprotein-releasing system ATP-binding protein LolD	lolD	9	1.20903e+06	1.06048e+06	1.34227e+06	1.12222e+06	1.26304e+06	1.04346e+06	836604	942642	784945	820637	721630	893473
A0A140NAQ2	CheA signal transduction histidine kinase	ECBD_1750	1	14065.1	14879	16598	5492.39	6720.94	5243.33	3632.4	5548.45	10541.6	4385.59	7409.39	5799.53
A0A140NAQ7	Uncharacterized protein	ECBD_2296	21	438484	386246	487438	255569	288057	237737	262491	296764	251199	432031	381599	470864
A0A140NAQ9	Carboxy-S-adenosyl-L-methionine synthase	cmoA	18	793546	696925	881334	553253	622952	514490	839206	945569	787364	782425	688194	851918
A0A140NAR1	Beta-hexosaminidase	nagZ	22	689336	605741	765727	527977	594516	490991	529496	597145	499431	610926	538133	665413
A0A140NAR2	Metabolite/H+ symporter, major facilitator superfamily (MFS)	ECBD_1665	2	212940	188895	237225	110122	124430	102517	160640	182182	156510	90860.1	83074.6	99840.6
A0A140NAR3	Cysteine--tRNA ligase	cysS	45	15933954	1.39448e+07	1.76777e+07	14250506	1.60324e+07	1.32487e+07	12809688	14412361	1.19162e+07	13580146	1.18862e+07	1.47694e+07
A0A140NAR4	Aldo/keto reductase	ECBD_3417	20	702585	617334	780425	686226	772546	638113	570456	643226	537511	751095	660780	817846
A0A140NAR5	Ribosome-binding ATPase YchF	ychF	30	4.74159e+06	4.15146e+06	5.2612e+06	3.06762e+06	3.45161e+06	2.85206e+06	4315343	4.85622e+06	4.01909e+06	4.15181e+06	3.6364e+06	4.51612e+06
A0A140NAR8	Flagellar FlhE family protein	ECBD_1760	3	20589.6	20587.9	23836	16287.7	18865.7	15279.6	44775.3	51834.2	48791.6	20957.4	21909.7	23821.4
A0A140NAR9	Holliday junction ATP-dependent DNA helicase RuvB	ruvB	29	559122	491804	621271	427086	481013	397193	382858	432178	363103	385942	341271	420742
A0A140NAS0	Endolytic murein transglycosylase	mltG	11	104992	94440.3	117470	118024	133319	109862	94201.7	107439	94742.8	95534.3	87164.5	104924
A0A140NAS1	PTS system, galactitol-specific IIC subunit	ECBD_1565	12	894128	784934	992918	1.3886e+06	1.56272e+06	1.2911e+06	1.40586e+06	1.58305e+06	1.31417e+06	1.71021e+06	1.5e+06	1.86088e+06
A0A140NAS2	Class I peptide chain release factor	ECBD_3427	2	45643	42509.6	51629.7	53400.1	60617.1	49782.5	58013.5	66727.2	61099.1	40779.6	39254.1	45378
A0A140NAS5	Transcriptional regulator, AsnC family	ECBD_2706	20	21989810	1.92437e+07	2.43959e+07	21762988	2.44839e+07	2.02329e+07	17258080	19416802	1.60518e+07	19204384	16807408	2.08858e+07
A0A140NAS6	FAD dependent oxidoreductase	ECBD_2316	6	25758.5	25110.7	29570.4	25936.7	29720.8	24250.1	26735.6	31539.6	32020.4	81957.4	75284.7	90158.8
A0A140NAS7	Uncharacterized protein	ECBD_1770	9	70155	63957.7	78822.8	77723.5	87980.9	72395.7	66804.5	76617	69271.9	63450.1	59090.9	70032.2
A0A140NAS9	7-methyl-GTP pyrophosphatase	ECBD_2514	12	2518555	2.20631e+06	2.79502e+06	3.43918e+06	3.86962e+06	3.1975e+06	3626737	4.08154e+06	3.3789e+06	3941623	3.45249e+06	4.28755e+06
A0A140NAT0	5-hydroxyisourate hydrolase	ECBD_1677	3	109401	98298.2	122362	77003.3	87170.7	71726.1	89450.4	102094	90325.5	76433.4	70451.2	84151.5
A0A140NAT1	Lipid-A-disaccharide synthase	lpxB	21	201897	179232	224974	148812	167956	138486	143762	163194	140818	130124	117430	142540
A0A140NAT4	Efflux transporter, RND family, MFP subunit	ECBD_2716	26	271197	239869	301853	367863	414388	342135	323434	365325	307857	287658	255273	313859
A0A140NAT5	Oligopeptide/dipeptide ABC transporter, ATPase subunit	ECBD_2326	14	195539	173669	217921	230927	260335	214828	183164	207522	177450	193664	173028	211640
A0A140NAT6	Phosphogluconate dehydratase	edd	28	356974	314924	397013	396242	446314	368518	452264	510259	427629	582038	512856	633997
A0A140NAT7	Zinc import ATP-binding protein ZnuC	znuC	21	160402	142924	178941	1.04504e+06	1.17621e+06	971699	97841.5	111534	98126.7	101485	92371.4	111395
A0A140NAT8	Uncharacterized chaperone protein YegD	ECBD_1586	17	227816	201911	253728	225060	253735	209373	280233	316724	267694	226988	202187	247880
A0A140NAT9	Flagellar hook protein FlgE	ECBD_2524	9	44420.1	41439.6	50273	2620.05	3489.56	2572.95	63445.2	72837.8	66148.8	26012.5	26332.9	29318.7
A0A140NAU1	NAD-dependent epimerase/dehydratase	ECBD_2726	15	324575	286575	361070	279870	315396	260329	262486	296759	251195	255696	227306	279100
A0A140NAU2	DNA-directed DNA polymerase	ECBD_1798	5	83721.5	75828.4	93873.1	60209.6	68277.8	56113.3	67851.7	77795.2	70245.5	66686.1	61922.3	73551.3
A0A140NAU3	Lysophospholipase	ECBD_3162	16	304338	268867	338619	332032	374078	308823	242982	274817	233062	362013	320334	394720
A0A140NAU5	Formate-dependent phosphoribosylglycinamide formyltransferase	purT	38	8.0949e+06	7.08561e+06	8.98127e+06	7197323	8.09753e+06	6.6914e+06	6424073	7.22854e+06	5.97954e+06	5992549	5.24705e+06	6.51793e+06
A0A140NAU7	Ribosome-recycling factor	frr	22	9389438	8.21833e+06	1.04174e+07	7.63055e+06	8.58491e+06	7.09417e+06	6.74777e+06	7.5927e+06	6.28048e+06	7114695	6.22893e+06	7.73826e+06
A0A140NAU8	Ribosomal-protein-alanine N-acetyltransferase	ECBD_2534	18	155379	138528	173368	240139	270699	223392	204623	231662	197400	274290	243575	299320
A0A140NAV1	Lipoprotein	ECBD_2336	1	50737.4	46967.2	57281.3	91613.7	103607	85309.3	Filtered	Filtered	Filtered	69464.4	64353.3	76572.7
A0A140NAV2	Putative GAF sensor protein	ECBD_1808	15	2661790	2.33164e+06	2.95392e+06	1.92878e+06	2.17042e+06	1.7933e+06	2547580	2.86749e+06	2.37562e+06	2.01999e+06	1.77106e+06	2.19777e+06
A0A140NAV3	Copper-translocating P-type ATPase	ECBD_3172	39	227260	201424	253111	402065	452865	373932	424369	478877	401695	445906	393740	485953
A0A140NAV5	Protein YceI	yceI	15	531232	467400	590330	449079	505755	417640	500601	564638	472567	492405	434426	536520
A0A140NAV6	Periplasmic serine endoprotease DegP-like	ECBD_3457	42	1.66217e+06	1.45697e+06	1.84496e+06	1.55594e+06	1.75097e+06	1.44667e+06	1.52487e+06	1.71694e+06	1.42482e+06	1.75639e+06	1.54042e+06	1.91111e+06
A0A140NAV7	Cupin 4 family protein	ECBD_2471	20	1.0716e+06	940224	1.1898e+06	929774	1.04654e+06	864536	749948	845153	704382	840502	739011	915076
A0A140NAW2	Cold-shock DNA-binding domain protein	ECBD_1818	7	65580352	57385380	7.27542e+07	40504584	45568199	3.76567e+07	50982768	57357076	4.74052e+07	45757280	40041192	4.97621e+07
A0A140NAW4	ABC transporter related	ECBD_3467	15	176873	157336	197213	101511	114742	94510.9	158314	179565	154347	126253	114044	138331
A0A140NAW6	Glucose-1-phosphate thymidylyltransferase	ECBD_1616	26	2.0385e+06	1.78626e+06	2.26246e+06	1.85212e+06	2.08418e+06	1.72203e+06	2.04612e+06	2.30334e+06	1.90941e+06	2.36541e+06	2.0733e+06	2.57341e+06
A0A140NAW7	Carboxyl-terminal protease	ECBD_1810	56	2.07602e+06	1.81909e+06	2.30408e+06	1.7703e+06	1.99213e+06	1.64597e+06	2.00669e+06	2.25899e+06	1.87276e+06	1.85315e+06	1.62508e+06	2.01633e+06
A0A140NAW8	PHP domain protein	ECBD_2357	9	194006	172327	216219	180703	203833	168135	221592	250753	213176	177312	158720	193857
A0A140NAW9	Adenylate kinase	adk	28	13036649	1.14096e+07	1.44635e+07	12798140	1.43984e+07	1.18984e+07	13546288	15241036	1.2601e+07	14126811	1.23645e+07	1.53639e+07
A0A140NAX0	O-acetyl-ADP-ribose deacetylase	ymdB	15	491235	432403	545959	609128	685811	566436	402310	454061	381188	538694	474929	586860
A0A140NAX1	L-serine dehydratase	ECBD_1828	16	463807	408404	515531	609347	686057	566639	555360	626241	523475	985413	865808	1.07267e+06
A0A140NAX3	FAD-dependent pyridine nucleotide-disulphide oxidoreductase	ECBD_2492	56	4629476	4.05336e+06	5.13682e+06	6943869	7.81239e+06	6.45577e+06	3.45975e+06	3.89368e+06	3.22365e+06	5110518	4.47528e+06	5.55872e+06
A0A140NAX7	UPF0259 membrane protein YciC	yciC	1	58475	53737.6	65865.2	69372.5	78586.1	64631.9	74135.8	84864.7	76087.7	64220.7	59765.1	70870.2
A0A140NAX8	Uncharacterized protein	ECBD_2767	4	42298.6	39583.2	47919.5	71094.6	80523.4	66232.8	48806.7	56369.6	52539.6	62940.4	58644.8	69477.8
A0A140NAX9	Transcriptional regulator, TetR family	ECBD_3192	12	775922	681503	861783	365829	412099	340244	559310	630685	527148	438162	386964	477532
A0A140NAY0	Ribonuclease D	rnd	16	238911	211619	266037	109175	123364	101636	204300	231299	197100	123221	111391	135034
A0A140NAY2	DNA polymerase III, delta prime subunit	ECBD_2502	21	372314	328346	414030	358771	404159	333682	378743	427547	359277	384126	339682	418767
A0A140NAY3	Histidine biosynthesis bifunctional protein HisB	hisB	35	7.57102e+06	6.62721e+06	8.40009e+06	4410702	4.96258e+06	4.10071e+06	4.00566e+06	4.50783e+06	3.73118e+06	4359908	3.81849e+06	4.74243e+06
A0A140NAY4	Para-aminobenzoate synthase, subunit I	ECBD_1830	29	248222	219767	276366	155194	175135	144419	226474	256245	217715	178556	159808	195210
A0A140NAY5	Binding-protein-dependent transport systems inner membrane component	ECBD_2377	7	208214	184760	231982	470519	529876	437573	174195	197432	169112	213421	190315	233126
A0A140NAY6	Cytoplasmic chaperone TorD family protein	ECBD_2564	14	2.98228e+06	2.61207e+06	3.30947e+06	2.11071e+06	2.37509e+06	1.96244e+06	2.24838e+06	2.53089e+06	2.09746e+06	2356081	2.06514e+06	2.56327e+06
A0A140NAY7	Glycoprotein/polysaccharide metabolism	ECBD_3202	7	97296.4	87706.4	108933	246487	277839	229293	72424.8	82939.9	74497.1	114638	103880	125699
A0A140NAY8	Diguanylate cyclase with GAF sensor	ECBD_1851	11	131338	117493	146698	79405.7	89873.4	73959.6	110435	125701	109834	81861.6	75200.9	90054.6
A0A140NAY9	Aspartate 1-decarboxylase	panD	4	1.65407e+06	1.44989e+06	1.83598e+06	1.07906e+06	1.21448e+06	1.00332e+06	1.14525e+06	1.28987e+06	1.07189e+06	990591	870339	1.0783e+06
A0A140NAZ0	Transcriptional regulator, TetR family	ECBD_2777	2	77507.9	70391.4	86979.8	42041.7	47838.9	39222.7	45297	52421.1	49276.6	47361.8	45013.5	52536.1
A0A140NAZ1	Ferritin	ECBD_1739	5	94520.8	85277.7	105854	55277.5	62729.2	51528	114443	130210	113561	75603.9	69725.4	83249.5
A0A140NAZ2	50S ribosomal protein L32	rpmF	7	5538276	4.84856e+06	6.14502e+06	5644921	6.35108e+06	5.24815e+06	10455569	1.1764e+07	9.72758e+06	5767368	5050019	6.27304e+06
A0A140NAZ4	Regulator of RpoS	rssB	5	279035	246728	310549	282936	318845	263180	472202	532689	446165	494458	436223	538753
A0A140NAZ5	Protein PhoH	ECBD_2574	2	14608.4	15354.4	17200.7	Filtered	Filtered	Filtered	4164.66	6147.24	11036.5	12854.8	14820	15009.8
A0A140NAZ7	MltA-interacting MipA family protein	ECBD_1862	6	157217	140137	175407	184367	207955	171541	153309	173935	149695	151982	136556	166310
A0A140NAZ8	Polyamine aminopropyltransferase	speE	19	1.47837e+06	1.29615e+06	1.64106e+06	1.03548e+06	1.16546e+06	962814	1.40051e+06	1.57703e+06	1.3092e+06	1.17776e+06	1.03411e+06	1.28184e+06
A0A140NAZ9	Thioesterase superfamily protein	ECBD_3212	6	223402	198048	248831	197788	223053	184018	524160	591143	494470	404796	357768	441245
A0A140NB01	OmpA/MotB domain protein	ECBD_1749	1	937356	822758	1.04087e+06	852465	959565	792663	762607	859395	716151	968570	851071	1.05435e+06
A0A140NB02	Flagellar basal-body rod protein FlgG	ECBD_2522	2	7400.23	9047.21	9204.14	1351.34	2062.25	1393.45	25525.4	30178	30895.2	5266.5	8180.18	6757.51
A0A140NB04	Sensor protein	ECBD_2397	19	101872	91710.2	114009	83645.1	94642.7	77900.9	109912	125113	109349	96846.6	88312.8	106351
A0A140NB06	Signaling modulator of AmpD, AmpE	ECBD_3508	9	35430.4	33573.6	40300.1	92911.4	105067	86515.6	62955.8	72287.3	65693.9	57742.2	54096.4	63824.9
A0A140NB08	Fructose-6-phosphate aldolase	fsa	8	88040.9	79607.8	98664.9	132205	149272	123046	70991.1	81326.9	73164.1	90128	82434	99044.4
A0A140NB09	Flagellar biosynthesis protein FlhA	flhA	3	293080	259017	326131	272878	307530	253829	106547	121328	106220	254513	226271	277813
A0A140NB10	Virulence factor MviM-like protein	ECBD_2532	14	625654	550019	695080	532292	599371	495003	518199	584435	488927	580346	511375	632157
A0A140NB11	Uncharacterized protein	ECBD_1853	10	157318	140225	175519	249815	281584	232387	182758	207065	177072	309467	274356	337576
A0A140NB12	YodA domain protein	ECBD_1672	15	119471	107109	133533	2882217	3.24304e+06	2.6797e+06	126724	144026	124978	89228.8	81647.2	98066.5
A0A140NB13	SirB1 protein	ECBD_2407	8	86315.2	78097.8	96750.4	31250.2	35698.4	29190	62676.9	71973.6	65434.6	50762.1	47988.9	56234
A0A140NB15	Sulfatase	ECBD_2808	9	25740.7	25095.1	29550.6	29807.2	34075.1	27848.5	245245	277363	235166	102923	93629.5	112959
A0A140NB16	GCN5-related N-acetyltransferase	ECBD_3232	7	316592	279590	352213	348462	392562	324098	331878	374824	315707	362000	320322	394705
A0A140NB17	Mutator MutT protein	ECBD_3518	3	194730	172961	217023	140749	158885	130990	99983	113943	100118	99297.4	90457.2	109016
A0A140NB18	Curved DNA-binding protein	cbpA	27	67497.7	61632.5	75874.8	155699	175704	144889	54177.4	62411.5	57532.6	57969.6	54295.4	64072.1
A0A140NB20	Uncharacterized protein	ECBD_1769	2	48177.5	44727.3	54441.4	71797	81313.7	66885.9	61300.9	70425.5	64155.3	47153.3	44831.1	52309.4
A0A140NB21	Putative glucose-6-phosphate 1-epimerase	ECBD_1864	29	6.23897e+06	5.46167e+06	6.92235e+06	4.2831e+06	4.81903e+06	3.98208e+06	2.17118e+06	2.44404e+06	2.02568e+06	2.76283e+06	2.42104e+06	3.0056e+06
A0A140NB23	Peptidyl-tRNA hydrolase	pth	11	706362	620639	784615	465724	524481	433115	601002	677590	565909	524700	462684	571641
A0A140NB24	Aldo/keto reductase	ECBD_3242	28	2.27872e+06	1.99645e+06	2.52894e+06	3968715	4.46535e+06	3.6898e+06	2.40001e+06	2.70147e+06	2.23842e+06	2.04526e+06	1.79318e+06	2.22526e+06
A0A140NB26	Transcriptional regulator, DeoR family	ECBD_1874	18	182826	162545	203817	154822	174716	144073	184250	208743	178459	227269	202432	248185
A0A140NB31	Probable peptidoglycan glycosyltransferase FtsW	ftsW	5	66298	60582.8	74543.9	115964	131002	107948	93348.8	106479	93949.8	69912.6	64745.5	77060.1
A0A140NB33	Protein-export membrane protein SecF	secF	14	342798	302521	381287	468381	527470	435585	438234	494475	414585	262020	232839	285977
A0A140NB38	2-dehydro-3-deoxyphosphogluconate aldolase/4-hydroxy-2-oxoglutarate aldolase	ECBD_1789	24	6751644	5.91026e+06	7.4911e+06	7773633	8.74588e+06	7.22719e+06	5.92644e+06	6.6687e+06	5.5169e+06	7176487	6.283e+06	7.80546e+06
A0A140NB39	Acid phosphatase	ECBD_2614	14	154075	137388	171921	182141	205451	169471	91424.2	104314	92160.6	133442	120334	146149
A0A140NB40	Acetolactate synthase, small subunit	ECBD_3538	12	1.24184e+06	1.08918e+06	1.37866e+06	962915	1.08382e+06	895347	1.12017e+06	1.26166e+06	1.04857e+06	1.02084e+06	896804	1.11119e+06
A0A140NB42	UPF0194 membrane protein YbhG	ybhG	15	946147	830450	1.05063e+06	1.01422e+06	1.14154e+06	943046	647781	730215	609398	990011	869832	1.07767e+06
A0A140NB43	Disulfide bond formation protein B	dsbB	4	216883	192345	241599	211198	238140	196485	163697	185621	159352	139473	125611	152707
A0A140NB44	Two component transcriptional regulator PhoB, winged helix family	ECBD_3262	10	250253	221543	278619	160894	181548	149718	177316	200942	172013	206581	184330	225687
A0A140NB46	Copper resistance protein CopC	ECBD_1799	2	17872	18210	20821.2	55632.6	63128.7	51858	50343.8	58098.8	53968.7	70600.8	65347.7	77808.5
A0A140NB48	Chitooligosaccharide deacetylase	chbG	3	35682.1	33793.8	40579.3	55179.5	62618.9	51436.8	34533.8	40312.5	39270.3	50953.6	48156.4	56442.2
A0A140NB50	Cell division topological specificity factor	minE	12	1.12496e+06	986913	1.249e+06	2.07534e+06	2.3353e+06	1.92955e+06	2.17606e+06	2.44953e+06	2.03022e+06	2.59891e+06	2.27762e+06	2.82734e+06
A0A140NB51	HTH-type transcriptional regulator SgrR	sgrR	10	22525.9	22282.1	25984.1	39835.1	45356.5	37171.3	29992.9	35204.1	35048.7	30822.2	30541.5	34549.4
A0A140NB53	FUSC-like domain-containing protein	ECBD_2634	4	12775.4	13750.5	15167.2	10620.2	12489.8	10010.6	9990.08	12700.8	16452.3	6369.2	9145.05	7956.7
A0A140NB54	RNA chaperone ProQ	proQ	19	2.07868e+06	1.82142e+06	2.30703e+06	1.54475e+06	1.73839e+06	1.43627e+06	2425187	2.7298e+06	2.26183e+06	1.89669e+06	1.66318e+06	2.06368e+06
A0A140NB55	Molybdopterin biosynthesis MoaE protein	ECBD_2838	6	181520	161402	202368	173916	196198	161825	180335	204338	174819	272956	242409	297870
A0A140NB56	Glucose-1-phosphatase	ECBD_2592	28	556726	489707	618613	727586	819076	676565	836250	942244	784616	1.36475e+06	1.19773e+06	1.4852e+06
A0A140NB58	Excinuclease ABC C subunit domain protein	ECBD_1904	8	110545	99298.5	123630	59243.9	67191.4	55215.5	94050.1	107268	94601.8	62347.8	58126.4	68833.5
A0A140NB59	Phosphofructokinase	ECBD_1922	36	2.07064e+06	1.81439e+06	2.29812e+06	2.41977e+06	2.72278e+06	2.24976e+06	1.80354e+06	2.03044e+06	1.68389e+06	2.87583e+06	2.51992e+06	3.12849e+06
A0A140NB60	RNA polymerase-associated protein RapA	rapA	63	1.01736e+06	892765	1.12963e+06	864008	972551	803394	1.16665e+06	1.31394e+06	1.09179e+06	908628	798622	989163
A0A140NB61	Transcriptional regulator, MerR family	ECBD_2460	10	106481	95743	119122	102682	116060	95599.6	113888	129586	113045	102215	93009.9	112189
A0A140NB62	rRNA (Guanine-N(1)-)-methyltransferase	ECBD_1819	23	541838	476680	602096	450432	507278	418898	479115	540466	452592	464112	409670	505752
A0A140NB65	Biotin synthase	bioB	19	586398	515670	651529	104296	117875	97099.5	342256	386500	325356	92775.9	84750.9	101924
A0A140NB66	Glutathione-regulated potassium-efflux system protein KefC	kefC	11	56194.7	51742.4	63335.5	85675.9	96927.4	79788.9	62363.8	71621.3	65143.5	49024.5	46468.5	54344.4
A0A140NB67	Cell division activator CedA	cedA	4	293544	259423	326644	249856	281630	232425	270707	306008	258838	280495	249005	306068
A0A140NB68	Anti-adapter protein IraP	iraP	3	33211.8	31632.3	37838.8	45393.1	51609.2	42338.5	107851	122795	107433	89203.1	81624.7	98038.5
A0A140NB69	Integration host factor subunit alpha	ihfA	11	15377006	1.34575e+07	1.70599e+07	19619708	2.20727e+07	1.82403e+07	12548520	14118547	1.16734e+07	16434813	1.4384e+07	1.78739e+07
A0A140NB70	Mammalian cell entry related domain protein	ECBD_2644	21	192610	171106	214672	306055	344853	284672	231969	262427	222824	198040	176857	216399
A0A140NB71	Histidine kinase	ECBD_2470	22	205110	182043	228538	278312	313643	258880	210528	238306	202890	152682	137169	167072
A0A140NB72	NUDIX hydrolase	ECBD_1829	7	91347.2	82500.8	102333	107557	121543	100131	73447.1	84090	75447.5	79214.8	72884.9	87176.2
A0A140NB73	Trehalose-6-phosphate synthase	ECBD_1744	26	440018	387588	489139	875362	985324	813950	476852	537921	450488	556381	490405	606094
A0A140NB74	Protein tyrosine phosphatase	ECBD_2612	2	14803.8	15525.3	17417.5	10971.2	12884.6	10336.9	29668.3	34838.8	34746.8	34131.4	33436.9	38148
A0A140NB75	Delta-aminolevulinic acid dehydratase	ECBD_3292	40	2806669	2.45841e+06	3.11464e+06	3317867	3.73314e+06	3.08472e+06	2677417	3.01356e+06	2.49633e+06	2.87136e+06	2.51601e+06	3.12364e+06
A0A140NB76	Phage tail tape measure protein, lambda family	ECBD_2860	3	106011	95331.8	118601	131383	148348	122282	118392	134653	117232	143789	129387	157401
A0A140NB77	Phosphoenolpyruvate synthase	ECBD_1944	58	686606	603352	762698	700558	788669	651437	2.94108e+06	3.31017e+06	2.74145e+06	2.46584e+06	2.16118e+06	2.68263e+06
A0A140NB78	Carnitinyl-CoA dehydratase	caiD	5	47642.4	44259.1	53847.8	21607.6	24850.5	20225.4	39776.9	46211	44144.7	42000.3	40322.3	46705.6
A0A140NB79	Fimbrial protein	ECBD_2654	1	9398.21	10795.4	11420.6	7997.83	9539.56	7572.61	7447.85	9840.83	14088.8	9943.98	12273	11844.3
A0A140NB83	Nickel-dependent hydrogenase large subunit	ECBD_2622	20	67049.1	61240	75377.1	183856	207380	171066	29163.2	34270.6	34277.3	77233.7	71151.5	85021.9
A0A140NB85	S-formylglutathione hydrolase	ECBD_3302	10	102792	92514.6	115029	84921.9	96079.2	79088	124246	141238	122674	130593	117841	143050
A0A140NB87	Nicotinate phosphoribosyltransferase	pncB	38	1056468	926982	1.17301e+06	1.11836e+06	1.2587e+06	1.03986e+06	810818	913632	760972	857421	753815	933475
A0A140NB90	Copper homeostasis protein CutC	cutC	19	601074	528512	667811	506785	570675	471289	397311	448436	376539	465771	411122	507556
A0A140NB91	DNA helicase	ECBD_2632	34	446704	393438	496556	556184	626249	517215	453418	511557	428701	344146	304700	375289
A0A140NB94	tRNA 5-carboxymethoxyuridine methyltransferase	cmoM	8	86690.8	78426.4	97167.1	97514.5	110246	90795.1	96509.8	110036	96888.6	101061	92000.3	110934
A0A140NB95	Thioredoxin/glutathione peroxidase BtuE	btuE	17	854903	750612	949403	1.1625e+06	1.30836e+06	1.0809e+06	739739	833669	694891	806051	708867	877611
A0A140NB96	Transcriptional regulator, LacI family	ECBD_2908	43	76873880	67267217	8.5283e+07	68176104	76698659	6.33826e+07	59534632	66977923	5.53558e+07	69494064	60810878	7.55758e+07
A0A140NB97	Hydrolase, TatD family	ECBD_2501	27	821368	721269	912199	712176	801740	662238	760062	856532	713785	763744	671848	831601
A0A140NB98	Uncharacterized protein	ECBD_1852	4	203007	180203	226205	314101	353906	292153	182232	206472	176583	183751	164354	200860
A0A140NB99	Cysteine desulfurase	sufS	18	170327	151608	189951	192475	217077	179079	165527	187680	161053	170429	152698	186372
A0A140NBA0	Probable transcriptional regulatory protein YebC	yebC	14	5.95879e+06	5.21651e+06	6.61153e+06	5516520	6206627	5.12878e+06	7108372	7.99838e+06	6.61573e+06	6434305	5.63359e+06	6.99834e+06
A0A140NBA1	Ribosome modulation factor	rmf	2	284944	251898	317104	1.01424e+06	1.14156e+06	943063	196339	222344	189699	547487	482624	596423
A0A140NBA2	Lysozyme	ECBD_2880	4	104821	94290.4	117280	104680	118307	97456.6	147350	167231	144155	87014.7	79709.9	95658.7
A0A140NBA5	30S ribosomal protein S1	ECBD_2684	96	30323078	2.65353e+07	3.36407e+07	22656138	2.54887e+07	2.10633e+07	28679258	3.22656e+07	2.66699e+07	25770176	22552476	2.80261e+07
A0A140NBA6	Phosphate acyltransferase	plsX	14	81844.9	74186.3	91791.2	94959	107371	88419.3	90785.3	103595	91566.6	74380.5	68655	81919
A0A140NBA7	Aldo/keto reductase	ECBD_1863	2	300229	265272	334061	297694	335448	276900	261420	295560	250204	296089	262650	323027
A0A140NBB1	Histidine kinase	ECBD_3621	2	27596.8	26719.2	31609.7	30267.2	34592.6	28276.2	23602.5	28014.9	29107.6	20860.6	21825.1	23716.1
A0A140NBB3	Pyruvate kinase	ECBD_1784	50	7.00426e+06	6.1313e+06	7.77135e+06	3.83678e+06	4.31692e+06	3.56714e+06	4430971	4.9863e+06	4.12658e+06	4.49381e+06	3.93565e+06	4.88805e+06
A0A140NBB4	NAD(P)H dehydrogenase (Quinone)	ECBD_2694	6	82952.5	75155.4	93019.9	72675.9	82302.3	67703	82477.6	94249.3	83843	115781	104880	126942
A0A140NBB5	Alcohol dehydrogenase zinc-binding domain protein	ECBD_3332	30	1.35992e+06	1.1925e+06	1.50966e+06	2.8053e+06	3.1565e+06	2.60819e+06	1.69134e+06	1.90422e+06	1.57958e+06	1.9397e+06	1.70081e+06	2.11046e+06
A0A140NBB6	Aldo/keto reductase	ECBD_1873	3	29348.3	28251.7	33552.7	19010.2	21928.5	17810.7	20870.7	24941.5	26567.8	18277.8	19565.1	20907.3
A0A140NBB9	Flagellar L-ring protein	flgH	10	60734	55714.2	68371.2	38471	43821.9	35903.1	71288.8	81661.9	73441	33697.5	33057.3	37676.3
A0A140NBC0	DNA repair protein RadA	radA	29	589894	518729	655408	509641	573888	473944	666186	750922	626510	577422	508816	628977
A0A140NBC1	HTH-type transcriptional repressor PurR	purR	36	4.86053e+06	4.25553e+06	5.39314e+06	3.55821e+06	4.00353e+06	3.30816e+06	3.94668e+06	4.44147e+06	3.67634e+06	3.66245e+06	3.20822e+06	3.98395e+06
A0A140NBC2	Uncharacterized protein	ECBD_1794	9	406142	357946	451559	366685	413063	341040	331647	374565	315493	376302	332837	410259
A0A140NBC3	Uncharacterized protein	ECBD_2901	3	447360	394012	497284	2313.61	3144.81	2288.06	492455	555473	464993	4405.74	7427.02	5821.44
A0A140NBC4	Outer-membrane lipoprotein carrier protein	lolA	15	1201743	1.0541e+06	1.33418e+06	1.13072e+06	1.2726e+06	1.05135e+06	1.06761e+06	1.20253e+06	999712	1.33263e+06	1.16962e+06	1.45026e+06
A0A140NBC5	Glutamate dehydrogenase	ECBD_1883	49	5863009	5.1327e+06	6.50527e+06	5535614	6.22811e+06	5.14653e+06	4243598	4.77551e+06	3.95238e+06	4782036	4.18785e+06	5.20149e+06
A0A140NBC6	Diguanylate phosphodiesterase	ECBD_3342	3	31232	29900	35642.5	26375	30213.9	24657.7	34041.1	39758.2	38812.2	44864.6	42828.6	49820.5
A0A140NBC7	Chromosome partition protein MukE	mukE	16	990836	869553	1.1002e+06	512762	577400	476846	522787	589598	493193	492058	434123	536143
A0A140NBC9	Probable lipid II flippase MurJ	murJ	7	95719.5	86326.6	107183	104001	117543	96825.5	116893	132966	115838	67029.3	62222.6	73924.6
A0A140NBD0	ErfK/YbiS/YcfS/YnhG family protein	ECBD_1967	21	580606	510602	645104	698930	786839	649924	459021	517861	433911	539513	475646	587750
A0A140NBD1	Uncharacterized protein	ECBD_1995	3	133357	119260	148938	87335.6	98794.6	81331.9	52593	60629.1	56059.6	71798.3	66395.5	79110.8
A0A140NBD2	Uncharacterized protein	ECBD_1804	2	199529	177160	222347	572405	644498	532295	114838	130654	113928	157404	141300	172207
A0A140NBD3	Phospho-2-dehydro-3-deoxyheptonate aldolase	ECBD_2913	41	16980406	1.48604e+07	1.88386e+07	10953561	1.23233e+07	1.01835e+07	7834956	8.81579e+06	7.29123e+06	7119714	6.23332e+06	7.74372e+06
A0A140NBD4	Cold-shock DNA-binding domain protein	ECBD_2714	5	1.25507e+06	1.10076e+06	1.39333e+06	227268	256218	211425	688709	776260	647449	647888	570474	705608
A0A140NBD7	Pyridoxine/pyridoxamine 5'-phosphate oxidase	pdxH	20	1.12102e+06	983461	1.24462e+06	1.14269e+06	1.28607e+06	1.06248e+06	707646	797563	665054	700013	616083	762294
A0A140NBE0	NAD_binding_9 domain-containing protein	ECBD_1977	12	89041.8	80483.6	99775.3	221036	249208	205632	147037	166878	143863	162385	145659	177623
A0A140NBE1	Uncharacterized protein	ECBD_1814	4	142028	126847	158557	138557	156419	128952	101046	115139	101106	75627.6	69746.2	83275.2
A0A140NBE2	N-methyl-L-tryptophan oxidase	solA	37	3.98779e+06	3.49189e+06	4.42495e+06	2.26415e+06	2.54771e+06	2.10509e+06	2269737	2.55492e+06	2.11731e+06	2.04186e+06	1.7902e+06	2.22155e+06
A0A140NBE4	Tol-Pal system protein TolQ	tolQ	13	514792	453015	572092	933355	1.05057e+06	867865	990157	1.11539e+06	927701	635291	559452	691909
A0A140NBE6	Threonine aldolase	ECBD_2724	26	1653569	1.44944e+06	1.83542e+06	1.45428e+06	1.6366e+06	1.35216e+06	1.22141e+06	1.37555e+06	1.1427e+06	1.45521e+06	1.27688e+06	1.58357e+06
A0A140NBE7	Formate acetyltransferase	ECBD_2692	91	7.76216e+06	6.79447e+06	8.61215e+06	10623578	1.19521e+07	9.87674e+06	5.59589e+06	6.29684e+06	5.20959e+06	6.06294e+06	5.30864e+06	6.59448e+06
A0A140NBE8	Ion-translocating oxidoreductase complex subunit C	rsxC	24	249795	221143	278111	114939	129848	106994	256364	289871	245503	160837	144305	175941
A0A140NBF0	Superoxide dismutase	ECBD_1987	19	13897470	1.21629e+07	1.54185e+07	13229266	1.48835e+07	1.22992e+07	8.35167e+06	9.39709e+06	7.7716e+06	13364206	1.16973e+07	1.45346e+07
A0A140NBF1	Glucans biosynthesis protein G	mdoG	53	3.00775e+06	2.63435e+06	3.33772e+06	2.24351e+06	2.52449e+06	2.0859e+06	2486154	2.79839e+06	2.31851e+06	2.40654e+06	2.10929e+06	2.61814e+06
A0A140NBF2	PTS system, mannose/fructose/sorbose family, IIA subunit	ECBD_1824	34	1.01736e+06	892762	1.12963e+06	1.03412e+06	1.16393e+06	961547	1.20413e+06	1.35611e+06	1.12663e+06	2.7648e+06	2.42277e+06	3.00775e+06
A0A140NBF4	Succinate--CoA ligase [ADP-forming] subunit beta	sucC	45	17591152	15394830	1.95162e+07	9160675	1.03063e+07	8.5167e+06	18459514	2.07684e+07	1.71687e+07	13890679	1.21579e+07	1.51071e+07
A0A140NBF5	Serine--tRNA ligase	serS	53	7.80728e+06	6.83394e+06	8.6622e+06	6.96048e+06	7.83108e+06	6.47121e+06	4.87603e+06	5.48699e+06	4.54035e+06	5274054	4.61837e+06	5.73656e+06
A0A140NBF6	Transcriptional regulator, LacI family	ECBD_2025	5	72586.3	66085	81519.9	47490	53968.2	44287.9	63080.6	72427.7	65809.9	51759.8	48861.8	57318.9
A0A140NBF7	Catalase	ECBD_1913	50	381872	336710	424633	1.26381e+06	1.42233e+06	1.17508e+06	368693	416241	349934	410989	363188	447981
A0A140NBF8	Cationic amino acid ABC transporter, periplasmic binding protein	ECBD_2734	29	7.0129e+06	6.13886e+06	7.78093e+06	6950712	7820093	6.46213e+06	6036629	6.79267e+06	5.61934e+06	9586600	8391847	1.04265e+07
A0A140NBG0	Putative enzyme	ECBD_1834	19	221743	196597	246991	224760	253397	209094	202210	228948	195157	229476	204363	250585
A0A140NBG1	Superoxide dismutase [Cu-Zn]	ECBD_1997	13	74929.6	68135.4	84119.5	213663	240913	198777	96821.1	110386	97178	157711	141569	172541
A0A140NBG3	Esterase FrsA	frsA	42	693956	609784	770852	774948	872358	720596	485958	548164	458953	628927	553883	684989
A0A140NBG5	ATP-dependent Clp protease, ATP-binding subunit clpA	ECBD_2712	68	2.27886e+06	1.99657e+06	2.5291e+06	3021844	3.40012e+06	2.80951e+06	2.21581e+06	2.49424e+06	2.06717e+06	2.61183e+06	2.28892e+06	2.8414e+06
A0A140NBG7	Fumarate hydratase class II	fumC	33	332181	293231	369508	303849	342372	282622	841662	948331	789647	532316	469349	579924
A0A140NBG9	Pyridoxal kinase PdxY	pdxY	13	58215.9	53510.9	65577.8	69291.8	78495.2	64556.8	75855.2	86799.1	77686.2	71250.3	65916	78514.9
A0A140NBH6	Uncharacterized protein	ECBD_2045	1	1484.47	3870.91	2641.34	4215.28	5284.19	4056.02	2118.4	3845.2	9134.07	1052.55	4492.98	2174.84
A0A140NBH7	Uncharacterized protein	ECBD_3694	1	Filtered	Filtered	Filtered	19575.9	22564.9	18336.6	10465.5	13235.7	16894.3	10896.6	13106.6	12880.3
A0A140NBH8	Ion-translocating oxidoreductase complex subunit A	rsxA	1	27669.8	26783.1	31690.7	Filtered	Filtered	Filtered	60868.3	69938.9	63753.2	36478.8	35491	40700.9
A0A140NBH9	Deoxyribodipyrimidine photo-lyase	ECBD_2953	9	61748.2	56601.7	69496.5	74000.9	83793	68934.8	47478.5	54875.3	51304.8	45303.7	43212.7	50297.9
A0A140NBI0	Inhibitor of vertebrate lysozyme	ECBD_3402	8	94234.3	85027	105536	79059.6	89484	73637.8	114822	130636	113913	128607	116103	140890
A0A140NBI1	Polar amino acid ABC transporter, inner membrane subunit	ECBD_2732	7	282035	249353	313877	229174	258362	213197	141221	160336	138456	125232	113150	137220
A0A140NBI3	Transcriptional regulator, TetR family	ECBD_2581	9	80708.6	73192	90530.6	79918	90449.7	74435.9	119079	135426	117871	126245	114036	138322
A0A140NBI5	Tat proofreading chaperone DmsD	dmsD	11	208221	184765	231989	236712	266843	220205	254733	288036	243987	263833	234426	287948
A0A140NBI6	Hydroxyacylglutathione hydrolase	gloB	12	3.29687e+06	2.88733e+06	3.65845e+06	2.68498e+06	3.02114e+06	2.49633e+06	1.74989e+06	1.97009e+06	1.63401e+06	2.51683e+06	2.2058e+06	2.73808e+06
A0A140NBI7	Transcriptional regulator, TetR family	ECBD_2027	7	116730	104711	130492	141918	160200	132077	150320	170572	146916	158988	142687	173930
A0A140NBI8	YbaK/prolyl-tRNA synthetase associated region	ECBD_1857	9	533752	469605	593126	758502	853856	705307	453451	511594	428732	684226	602270	745126
A0A140NBI9	Transcriptional regulator, LysR family	ECBD_3704	2	12191.9	13239.9	14519.9	17695	20448.9	16588	10972.6	13806.2	17365.7	11723.4	13830	13779.4
A0A140NBJ1	Uncharacterized protein	ECBD_2591	6	227175	201350	253017	707292	796245	657697	212803	240865	205005	516142	455196	562335
A0A140NBJ2	Two component transcriptional regulator, winged helix family	ECBD_2966	10	105528	94909.3	118065	137462	155187	127934	116099	132073	115100	112841	102308	123745
A0A140NBJ4	Mandelate racemase/muconate lactonizing protein	ECBD_2065	39	31335.9	29990.9	35757.7	16925.4	19583	15872.4	30996.5	36333	35981.7	15479.8	17116.8	17864.5
A0A140NBJ5	Outer membrane lipoprotein RcsF	rcsF	10	381152	336080	423835	692056	779105	643533	352394	397905	334781	440972	389423	480588
A0A140NBJ6	Histidine kinase	ECBD_2037	18	61170.7	56096.4	68855.7	108777	122916	101266	57267.6	65888	60405.6	43712.8	41820.7	48567.9
A0A140NBJ7	Alcohol dehydrogenase zinc-binding domain protein	ECBD_1868	7	45246.9	42163	51190.2	31738	36247.3	29643.6	19675.6	23597.1	25456.8	29055.8	28995.8	32628.4
A0A140NBJ8	Ribosomal protein S6--L-glutamate ligase	rimK	11	103907	93490.6	116266	105769	119532	98469.5	127995	145457	126160	123193	111366	135003
A0A140NBK1	Histidine kinase	ECBD_2601	4	4545.95	6549.7	6037.66	16916.8	19573.5	15864.5	11463.3	14358.2	17821.9	11459.7	13599.3	13492.7
A0A140NBK2	Cysteine desulfuration protein SufE	sufE	6	47424	44068	53605.5	47411.2	53879.6	44214.7	38713.4	45014.6	43156	39832.2	38425.2	44347.7
A0A140NBK3	Flavodoxin	ECBD_2977	16	1.4506e+06	1.27184e+06	1.61025e+06	1494121	1.68143e+06	1.3892e+06	1.24858e+06	1.40612e+06	1.16796e+06	1.57215e+06	1.37921e+06	1.71075e+06
A0A140NBK4	Glyoxalase/bleomycin resistance protein/dioxygenase	ECBD_3432	8	25646.6	25012.8	29446.2	28402	32494.3	26542.1	24027.5	28492.9	29502.7	30557.1	30309.5	34261.1
A0A140NBK6	Protease 4	ECBD_1878	21	176735	157215	197059	277724	312981	258334	213958	242165	206079	168922	151379	184733
A0A140NBK8	Glutathione S-transferase domain protein	ECBD_2785	25	2099978	1.84005e+06	2.33066e+06	3.1731e+06	3.57027e+06	2.95012e+06	2128613	2.39615e+06	1.98611e+06	2.99339e+06	2.62279e+06	3.25634e+06
A0A140NBL1	HAD-superfamily hydrolase, subfamily IIA	ECBD_2987	18	1342665	1.1774e+06	1.49051e+06	1120155	1.26072e+06	1.04153e+06	1.0323e+06	1.1628e+06	966885	1.05419e+06	925989	1.14746e+06
A0A140NBL4	Outer membrane protein assembly factor BamA	bamA	64	3.67054e+06	3.2143e+06	4.073e+06	2.76289e+06	3.10879e+06	2.56876e+06	2.63153e+06	2.96194e+06	2.45367e+06	1.48833e+06	1.30586e+06	1.61959e+06
A0A140NBL6	Molybdopterin molybdenumtransferase	ECBD_2796	23	1.54137e+06	1.35127e+06	1.71095e+06	1.2729e+06	1.43255e+06	1.18353e+06	1.1251e+06	1.2672e+06	1.05315e+06	1.09265e+06	959643	1.18929e+06
A0A140NBL8	Ni/Fe-hydrogenase, b-type cytochrome subunit	ECBD_2621	1	Filtered	Filtered	Filtered	127673	144174	118833	Filtered	Filtered	Filtered	Filtered	Filtered	Filtered
A0A140NBM0	ABC transporter related	ECBD_1888	3	69282.7	63194.4	77855	61361.8	69574	57184.4	49829.5	57520.2	53490.5	36131.1	35186.7	40322.7
A0A140NBM1	Polar amino acid ABC transporter, inner membrane subunit	ECBD_2997	8	160784	143258	179364	98542	111402	91750.4	186107	210833	180186	82025.3	75344.1	90232.7
A0A140NBM3	Dimethylsulfoxide reductase, chain B	ECBD_2057	4	388359	342386	431830	316606	356724	294482	369107	416707	350318	354722	313954	386791
A0A140NBM4	Bifunctional uridylyltransferase/uridylyl-removing enzyme	glnD	62	563380	495530	625994	464284	522861	431776	427035	481876	404173	383737	339342	418344
A0A140NBM6	Methylglyoxal synthase	mgsA	7	793661	697025	881462	766293	862621	712550	746868	841689	701519	1.23351e+06	1.08289e+06	1.34247e+06
A0A140NBM7	Leucine--tRNA ligase	leuS	85	3.15553e+06	2.76366e+06	3.50166e+06	3467483	3.90146e+06	3.22381e+06	3256589	3.66512e+06	3.03477e+06	2.7966e+06	2.45059e+06	3.04233e+06
A0A140NBM8	Aldo/keto reductase	ECBD_1996	22	1.37247e+06	1.20348e+06	1.52358e+06	1.37393e+06	1.54621e+06	1.27746e+06	981089	1.10519e+06	919271	1.32716e+06	1.16484e+06	1.44432e+06
A0A140NBM9	Arginine N-succinyltransferase	astA	6	17836.7	18179.1	20782.1	Filtered	Filtered	Filtered	68888.2	78961.2	71209.1	16007	17578.1	18437.8
A0A140NBN0	Iron (Metal) dependent repressor, DtxR family	ECBD_2806	15	263946	233525	293810	329107	370788	306104	274455	310223	262322	257487	228873	281047
A0A140NBN1	Short-chain dehydrogenase/reductase SDR	ECBD_2100	24	1.18955e+06	1.04343e+06	1.32065e+06	1.27074e+06	1.43012e+06	1.18153e+06	837099	943198	785405	1.19122e+06	1.04589e+06	1.29648e+06
A0A140NBN2	CI repressor	ECBD_2773	14	925930	812761	1.0282e+06	894240	1.00656e+06	831501	834287	940034	782790	995677	874789	1.08383e+06
A0A140NBN4	Iron-sulfur cluster insertion protein ErpA	erpA	7	6722586	5.88483e+06	7.45886e+06	6.41898e+06	7.2219e+06	5.96778e+06	5.24119e+06	5.8978e+06	4.87983e+06	6315362	5.52951e+06	6.86899e+06
A0A140NBN5	3-hydroxydecanoyl-[acyl-carrier-protein] dehydratase	fabA	14	5.21829e+06	4.56858e+06	5.79004e+06	3.26103e+06	3.6692e+06	3.03188e+06	5.25599e+06	5.91445e+06	4.89359e+06	4.50912e+06	3.94905e+06	4.90469e+06
A0A140NBN7	Tyrosine--tRNA ligase	tyrS	36	3.14517e+06	2.75459e+06	3.49016e+06	3.17755e+06	3.57528e+06	2.95426e+06	3.19225e+06	3.59274e+06	2.97496e+06	2.86792e+06	2.513e+06	3.11989e+06
A0A140NBN8	Beta-lactamase	ECBD_3019	40	3.74756e+06	3.28169e+06	4.15844e+06	2.84112e+06	3.1968e+06	2.64149e+06	2.95947e+06	3.33086e+06	2.75854e+06	2.78154e+06	2.43742e+06	3.02596e+06
A0A140NBN9	Transcriptional regulator, MarR family	ECBD_2110	3	36049	34114.9	40986.4	3051.19	3974.59	2973.78	5400.69	7537.78	12185.6	3078.58	6265.76	4378.15
A0A140NBP0	Transcriptional regulator, DeoR family	ECBD_2783	12	358630	316373	398850	328253	369827	305310	243204	275067	233268	316617	280612	345351
A0A140NBP1	Sugar fermentation stimulation protein A	sfsA	11	287761	254363	320229	327636	369133	304737	239687	271110	229999	274366	243643	299404
A0A140NBP4	Ribosomal RNA large subunit methyltransferase F	rlmF	11	447191	393864	497097	481858	542633	448115	397685	448858	376888	447109	394792	487261
A0A140NBP5	Ion-translocating oxidoreductase complex subunit B	rsxB	8	75105.4	68289.2	84314.5	44787.5	50928	41775.5	70263.6	80508.6	72487.9	42404.8	40676.2	47145.4
A0A140NBP7	Diguanylate cyclase	ECBD_2120	2	1405.97	3802.23	2554.25	2740.2	3624.72	2684.65	3437.2	5328.86	10360.2	1891.85	5227.37	3087.59
A0A140NBP9	Short-chain dehydrogenase/reductase SDR	ECBD_3770	15	55784.1	51383.1	62880	50417.2	57261.3	47009.3	91849.1	104792	92555.6	109007	98953.2	119575
A0A140NBQ0	ABC transporter related	ECBD_2794	30	455004	400700	505764	486917	548324	452818	306999	346836	292578	361403	319800	394056
A0A140NBQ1	ATP-dependent RNA helicase RhlE	rhlE	29	427236	376404	474960	431929	486462	401696	513710	579386	484754	297880	264217	324974
A0A140NBQ4	HipA N-terminal domain protein	ECBD_2131	11	62057	56871.9	69839	69620.1	78864.6	64862.1	53857	62051.1	57234.8	55246.6	51912.8	61110.9
A0A140NBQ5	Short-chain dehydrogenase/reductase SDR	ECBD_2026	16	637694	560554	708436	960843	1.08149e+06	893421	656600	740137	617598	864228	759772	940878
A0A140NBQ7	HAD-superfamily hydrolase, subfamily IA, variant 3	ECBD_1918	20	1.32929e+06	1.1657e+06	1.47567e+06	1.04067e+06	1.17129e+06	967634	1.05239e+06	1.1854e+06	985559	1.10399e+06	969563	1.20162e+06
A0A140NBR0	CinA domain protein	ECBD_2102	4	39779.1	37378.7	45124.5	66938.7	75848	62369.2	54907.7	63233.2	58211.6	56350	52878.3	62310.9
A0A140NBR1	GCN5-related N-acetyltransferase	ECBD_3780	11	176163	156714	196425	155509	175489	144712	145279	164900	142228	150233	135026	164409
A0A140NBR2	ErfK/YbiS/YcfS/YnhG family protein	ECBD_2804	11	2.41449e+06	2.11525e+06	2.67957e+06	1.9833e+06	2.23175e+06	1.84398e+06	2.18261e+06	2.4569e+06	2.03631e+06	2203239	1.93141e+06	2.39705e+06
A0A140NBR3	Carbonic anhydrase	ECBD_3493	22	6677444	5.84534e+06	7.40878e+06	4896525	5.50913e+06	4.55238e+06	5825040	6554632	5.42263e+06	4751828	4.16142e+06	5.16864e+06
A0A140NBR4	Chromosome partition protein MukB	mukB	100	1.0602e+06	930248	1.17716e+06	1.29582e+06	1.45833e+06	1.20484e+06	1.10319e+06	1.24256e+06	1.03279e+06	999023	877717	1.08747e+06
A0A140NBR8	Transcriptional regulator, XRE family	ECBD_2112	9	331513	292646	368767	392885	442538	365398	222892	252216	214385	311062	275751	339310
A0A140NBR9	ABC transporter related	ECBD_2814	11	1.20162e+06	1.05399e+06	1.33404e+06	754536	849395	701620	1289430	1.45207e+06	1.20593e+06	998349	877127	1.08673e+06
A0A140NBS0	DNA replication terminus site-binding protein	tus	9	96818.4	87288.1	108402	106132	119941	98806.7	100470	114490	100570	94974	86674.2	104314
A0A140NBS1	50S ribosomal protein L20	rplT	12	12873917	1.12672e+07	1.4283e+07	12418599	1.39715e+07	1.15456e+07	16947360	19067242	1.57629e+07	11324576	9912576	1.23165e+07
A0A140NBS2	Endoribonuclease L-PSP	ECBD_3790	8	2.69085e+06	2.35707e+06	2.98616e+06	3.65327e+06	4.11047e+06	3.39654e+06	2357294	2.65342e+06	2.19871e+06	4.37645e+06	3.83297e+06	4.76042e+06
A0A140NBS3	Dihydrolipoyl dehydrogenase	ECBD_3503	54	24354798	2.1313e+07	2.70196e+07	24586834	2.76607e+07	2.28582e+07	17126246	1.92685e+07	1.59292e+07	22533106	1.972e+07	2.45058e+07
A0A140NBS4	Uncharacterized protein	ECBD_2122	1	Filtered	Filtered	Filtered	22284.4	25612	20854.7	31265.7	36636	36232	13813.5	15658.8	16052.4
A0A140NBS6	Lipid A export ATP-binding/permease protein MsbA	msbA	29	451882	397969	502302	624846	703494	581049	519536	585941	490171	374090	330901	407853
A0A140NBS9	UPF0307 protein YjgA	yjgA	16	917474	805362	1.01882e+06	1.02613e+06	1.15493e+06	954113	829837	935029	778654	882685	775922	960950
A0A140NBT1	Isochorismate synthase	ECBD_3061	6	109055	97994.7	121977	35350.8	40311.7	33002.3	39223.5	45588.4	43630.2	23790.5	24388.7	26902.4
A0A140NBT3	ATP-dependent DNA helicase DinG	dinG	14	35843.2	33934.8	40758.1	40204.9	45772.5	37515.1	23684.4	28106.9	29183.7	23322.7	23979.3	26393.6
A0A140NBT6	Major capsid protein E	ECBD_2868	12	70520.9	64277.8	79228.6	84310.6	95391.5	78519.7	73668.4	84338.9	75653.2	84293.1	77328.5	92698.9
A0A140NBT8	Surface antigen (D15)	ECBD_3810	6	120927	108383	135148	149465	168690	139093	96259.2	109754	96655.6	99372.2	90522.7	109097
A0A140NBT9	Cell division protein FtsA	ftsA	30	955168	838344	1.06063e+06	909760	1.02402e+06	845930	959978	1.08144e+06	899644	1.0398e+06	913393	1.13181e+06
A0A140NBU0	Formate/nitrite transporter	ECBD_2691	5	36811.1	34781.8	41831.9	95003.2	107421	88460.4	34361.4	40118.6	39110	44992.8	42940.7	49959.8
A0A140NBU2	Peptidase M16 domain protein	ECBD_2145	27	103690	93300.3	116025	44391.9	50482.9	41407.7	98468.1	112239	98709.1	64159.9	59711.9	70804.1
A0A140NBU3	Cardiolipin synthase B	clsB	7	28154	27206.8	32227.9	71131.6	80565.1	66267.3	45297.8	52422	49277.4	36042.4	35109.1	40226.3
A0A140NBU4	Putative esterase	ECBD_3071	1	12060.6	13125	14374.2	Filtered	Filtered	Filtered	210601	238388	202958	77485.4	71371.7	85295.6
A0A140NBU5	Uncharacterized protein	ECBD_1961	4	179327	159483	199935	597266	672466	555407	214753	243059	206818	440456	388971	480026
A0A140NBU6	Iron-sulfur cluster repair protein YtfE	ytfE	9	17722.8	18079.5	20655.8	7149.89	8585.63	6784.29	17585.7	21245.9	23513.9	12262.2	14301.5	14365.4
A0A140NBU7	Anaerobic dimethyl sulfoxide reductase, A subunit, DmsA/YnfE family	ECBD_2701	25	166608	148354	185825	110938	125347	103275	82574.3	94358.1	83932.9	119492	108128	130978
A0A140NBU8	Alcohol dehydrogenase GroES domain protein	ECBD_2066	22	160076	142638	178579	129538	146272	120567	181824	206014	176204	157603	141475	172423
A0A140NBU9	N-hydroxyarylamine O-acetyltransferase	ECBD_2175	6	17849.7	18190.5	20796.5	24488	28091	22903.3	18553.4	22334.5	24413.4	18075.6	19388.2	20687.4
A0A140NBV0	Peptidoglycan D,D-transpeptidase FtsI	ftsI	21	223681	198293	249141	261162	294349	242936	259501	293401	248419	159825	143419	174840
A0A140NBV2	UvrABC system protein B	uvrB	70	531043	467234	590120	796688	896816	740808	559532	630935	527354	678614	597359	739023
A0A140NBV7	Translation initiation factor IF-1	infA	10	1.74521e+06	1.52963e+06	1.93709e+06	1.01797e+06	1.14576e+06	946530	1.21352e+06	1.36667e+06	1.13536e+06	1.04865e+06	921137	1.14143e+06
A0A140NBV9	Uncharacterized protein	ECBD_2187	28	1.49859e+06	1.31384e+06	1.66349e+06	667394	751361	620605	1.22211e+06	1.37634e+06	1.14335e+06	700152	616205	762446
A0A140NBW3	Sensor protein	ECBD_3092	23	57867.1	53205.7	65190.8	87807.4	99325.3	81770.5	199880	226327	192990	156343	140372	171053
A0A140NBW4	Riboflavin synthase, alpha subunit	ECBD_1981	18	2.97103e+06	2.60222e+06	3.29698e+06	3038866	3.41927e+06	2.82533e+06	2.34156e+06	2.63572e+06	2.18408e+06	3371951	2.95403e+06	3.66803e+06
A0A140NBW7	3-isopropylmalate dehydrogenase	leuB	24	4.58915e+06	4.01808e+06	5.09209e+06	1.80903e+06	2.0357e+06	1.68197e+06	4.02018e+06	4.52416e+06	3.74468e+06	2.58592e+06	2.26626e+06	2.81322e+06
A0A140NBW9	Protein-N(Pi)-phosphohistidine--sugar phosphotransferase	ECBD_3840	2	127530	114161	142473	127228	143674	118420	101846	116039	101850	192552	172055	210430
A0A140NBX3	Peptidyl-dipeptidase Dcp	ECBD_2101	44	1.14717e+06	1.00635e+06	1.27364e+06	1.2517e+06	1.40871e+06	1.16383e+06	919515	1.03592e+06	862026	1.06214e+06	932942	1.1561e+06
A0A140NBX4	Ribonuclease T	rnt	15	211566	187693	235701	258107	290912	240096	304825	344390	290557	332293	294329	362399
A0A140NBX5	Tautomerase PptA	pptA	2	77767.7	70618.8	87268.1	97290.4	109994	90586.8	81055.3	92649.2	82520.7	161254	144670	176394
A0A140NBX6	Transcriptional regulator, AraC family	ECBD_3553	8	262587	232335	292301	105467	119192	98188.1	162043	183760	157814	170105	152414	186019
A0A140NBX8	Cationic amino acid ABC transporter, periplasmic binding protein	ECBD_2731	33	2.16329e+06	1.89545e+06	2.4009e+06	2705980	3.04477e+06	2.51585e+06	1969029	2.21662e+06	1.83775e+06	3.47665e+06	3.04564e+06	3.78188e+06
A0A140NBY0	Pectinesterase	ECBD_2910	11	264097	233657	293977	137509	155240	127978	179226	203092	173789	171914	153996	187986
A0A140NBY1	Transcriptional regulator SlyA	slyA	11	1159180	1.01685e+06	1.28696e+06	921645	1.03739e+06	856979	973584	1.09674e+06	912293	1.21464e+06	1.06638e+06	1.32195e+06
A0A140NBY4	Uncharacterized protein	ECBD_2111	3	84392.9	76415.8	94617.9	90759.3	102646	84514.9	45943.5	53148.4	49877.7	59707.2	55815.8	65961.8
A0A140NBY5	4-hydroxythreonine-4-phosphate dehydrogenase	pdxA	20	355558	313685	395442	257353	290064	239395	198401	224663	191615	179086	160272	195786
A0A140NBY9	Protein TolA	ECBD_2921	9	135921	121503	151782	186979	210893	173969	171037	193879	166176	82280.6	75567.5	90510.4
A0A140NBZ0	Putative sensory transduction regulator	ECBD_2741	6	1.01755e+06	892924	1.12983e+06	690390	777231	641984	571406	644294	538394	509370	449271	554970
A0A140NBZ1	Endonuclease III	nth	8	373803	329650	415683	201587	227328	187550	385805	435492	365842	285000	252947	310967
A0A140NBZ3	Protein HflK	ECBD_3860	35	4.71255e+06	4.12606e+06	5.22898e+06	4.21492e+06	4.74233e+06	3.9187e+06	4.21154e+06	4.73944e+06	3.92258e+06	3.86781e+06	3.3879e+06	4.20727e+06
A0A140NBZ4	Protein FixB	fixB	3	758672	666410	842647	904349	1.01794e+06	840899	481967	543675	455243	890903	783113	969888
A0A140NBZ5	Phage recombination protein Bet	ECBD_2896	5	81618.7	73988.4	91540.3	16568.3	19181.3	15540.5	17962	21669.2	23863.6	23952.5	24530.4	27078.5
A0A140NBZ6	Extracellular solute-binding protein family 1	ECBD_2199	27	201594	178967	224638	167219	188664	155599	511922	577374	483092	497225	438644	541762
A0A140NBZ7	FMN-dependent NADH-azoreductase	azoR	14	1.33698e+06	1.17243e+06	1.48421e+06	1.56531e+06	1.76152e+06	1.45539e+06	1.1225e+06	1.26427e+06	1.05073e+06	1457854	1.27919e+06	1.58645e+06
A0A140NBZ8	Transcriptional regulator, GntR family	ECBD_2931	11	148986	132935	166276	118364	133702	110179	117017	133106	115954	121653	110018	133328
A0A140NBZ9	Altronate oxidoreductase	uxaB	7	54416.6	50186.5	61362.9	35486.4	40464.2	33128.4	41057.5	47651.7	45335.3	31604.6	31226.1	35400.3
A0A140NC00	Oxidoreductase domain protein	ECBD_2021	22	958983	841682	1.06487e+06	1008167	1.13473e+06	937417	708122	798099	665497	771196	678369	839706
A0A140NC02	Small ribosomal subunit biogenesis GTPase RsgA	rsgA	24	653555	574433	726032	521263	586963	484749	658080	741802	618973	605841	533683	659882
A0A140NC04	Tellurite resistance protein TehB	ECBD_2210	19	384915	339373	428010	399469	449944	371518	393892	444590	373361	418029	369347	455637
A0A140NC07	Uncharacterized protein	ECBD_2240	1	38534	36289.2	43743.1	34061.4	38861.1	31803.6	22051.3	26269.7	27665.4	30381.6	30155.9	34070.2
A0A140NC10	Citrate synthase	ECBD_2941	48	14728638	1.28901e+07	1.63406e+07	12960460	1.45811e+07	1.20493e+07	17855124	2.00885e+07	1.66069e+07	14831806	1.29814e+07	1.61306e+07
A0A140NC11	Peptidoglycan-associated protein	pal	10	524231	461274	582563	1.37603e+06	1.54857e+06	1.27941e+06	710488	800761	667696	615977	542552	670905
A0A140NC12	2-hydroxy-3-oxopropionate reductase	ECBD_3148	3	Filtered	Filtered	Filtered	10002.4	11794.7	9436.21	1747.57	3428.02	8789.32	Filtered	Filtered	Filtered
A0A140NC13	Outer membrane lipoprotein Blc	ECBD_3880	13	553518	486901	615054	298253	336077	277419	234843	265660	225495	304195	269743	331842
A0A140NC19	Uncharacterized protein	ECBD_2951	19	2.08609e+06	1.8279e+06	2.31525e+06	2.2453e+06	2.52651e+06	2.08757e+06	1.65585e+06	1.8643e+06	1.54659e+06	2.07379e+06	1.81814e+06	2.25627e+06
A0A140NC21	Glycoside hydrolase family 38	ECBD_2929	2	436976	384926	485764	389362	438575	362122	276362	312369	264095	530428	467696	577870
A0A140NC24	Transcriptional regulator, LysR family	ECBD_2051	5	39440.3	37082.2	44748.6	137832	155602	128277	167831	190272	163195	65368.5	60769.5	72118.5
A0A140NC25	Amino acid permease-associated region	ECBD_3890	2	12972.5	13922.9	15385.9	21707	24962.4	20317.9	17071.7	20667.7	23036	9716.46	12073.9	11596.9
A0A140NC31	Succinate dehydrogenase, cytochrome b556 subunit	ECBD_2939	8	664979	584429	738705	399293	449747	371355	949479	1.06963e+06	889884	540634	476627	588970
A0A140NC34	Extracellular solute-binding protein family 5	ECBD_2793	30	1.14161e+06	1.00148e+06	1.26747e+06	1.71795e+06	1.93323e+06	1.59729e+06	1242534	1.39931e+06	1.16233e+06	1.50905e+06	1.32399e+06	1.64213e+06
A0A140NC35	Bifunctional aspartokinase/homoserine dehydrogenase	ECBD_3616	74	3.49774e+06	3.0631e+06	3.8813e+06	4821440	5424662	4.48257e+06	3.10939e+06	3.49952e+06	2.89792e+06	2.57229e+06	2.25433e+06	2.7984e+06
A0A140NC37	DctA-YdbH domain-containing protein	ECBD_2242	17	71312.9	64970.8	80107.2	178688	201565	166261	90552.4	103333	91350	157639	141506	172462
A0A140NC38	Alpha/beta hydrolase fold protein	ECBD_2975	23	516471	454485	573955	826298	930127	768336	763856	860800	717312	952294	836829	1.03665e+06
A0A140NC40	UPF0257 lipoprotein YnfC	ynfC	7	83549.9	75678.2	93682.7	77041.7	87213.9	71761.8	79337	90716.1	80923.2	78431.2	72199.3	86324.1
A0A140NC42	Potassium efflux system protein	ECBD_3178	14	137939	123269	154021	207974	234513	193488	232866	263437	223658	244450	217466	266870
A0A140NC43	Urea amidolyase related protein	ECBD_2949	18	1.34124e+06	1.17616e+06	1.48893e+06	1.4e+06	1.57554e+06	1.3017e+06	1.14087e+06	1.28494e+06	1.06782e+06	1.33784e+06	1.17419e+06	1.45594e+06
A0A140NC45	ABC transporter related	ECBD_2803	41	2.40359e+06	2.10571e+06	2.66748e+06	1.71299e+06	1.92766e+06	1.59268e+06	2.06552e+06	2.32517e+06	1.92745e+06	1.6371e+06	1.43604e+06	1.78138e+06
A0A140NC46	N-acetylglucosamine-6-phosphate deacetylase	ECBD_2985	22	466009	410330	517974	437398	492615	406781	472052	532521	446026	541135	477065	589514
A0A140NC47	Inosine/xanthosine triphosphatase	ECBD_3626	8	727730	639336	808320	579656	652655	539036	509032	574123	480405	508641	448633	554177
A0A140NC50	Flavin reductase domain protein FMN-binding	ECBD_2176	4	25870.3	25208.5	29694.4	32714.7	37346.1	30551.6	31940.2	37394.7	36859	47253.6	44918.9	52418.5
A0A140NC56	Purine nucleoside phosphorylase DeoD-type	deoD	25	767932	674512	852919	667858	751883	621037	649230	731846	610746	634941	559145	691528
A0A140NC58	Dipeptide epimerase	ECBD_2292	16	362319	319601	402942	301012	339180	279984	286587	323872	273601	327637	290254	357335
A0A140NC59	Polar amino acid ABC transporter, inner membrane subunit	ECBD_2813	5	584476	513988	649397	656062	738611	610069	804842	906909	755416	460759	406736	502105
A0A140NC60	ATP-dependent RNA helicase DbpA	dbpA	14	164892	146853	183922	110058	124357	102457	158326	179579	154359	112005	101577	122836
A0A140NC63	TonB-dependent receptor	ECBD_2188	5	36756.6	34734	41771.3	40887.5	46540.5	38149.8	49911.4	57612.4	53566.7	44513.5	42521.3	49438.6
A0A140NC64	Uncharacterized protein	ECBD_3198	8	42403.1	39674.7	48035.5	27871.2	31897.1	26048.6	48080.6	55552.7	51864.6	17574	18949.2	20141.9
A0A140NC65	Peptide chain release factor 3	prfC	47	1.15777e+06	1.01562e+06	1.28539e+06	655760	738272	609789	1.05276e+06	1.18582e+06	985907	716903	630862	780663
A0A140NC67	Phosphoglucomutase, alpha-D-glucose phosphate-specific	ECBD_2973	54	4.15984e+06	3.64243e+06	4.61581e+06	4.22575e+06	4.75451e+06	3.92876e+06	3958979	4.45531e+06	3.68778e+06	4320847	3.78431e+06	4.69995e+06
A0A140NC69	Peptidoglycan glycosyltransferase MrdB	mrdB	6	110204	99000.9	123253	147983	167023	137715	150394	170656	146984	111546	101175	122336
A0A140NC70	Transcriptional regulator, RpiR family	ECBD_3941	13	402196	354494	447181	312660	352284	290813	323176	365035	307618	386726	341957	421594
A0A140NC71	Glycosyl transferase, family 3-like protein	ECBD_2823	33	2.1892e+06	1.91812e+06	2.42964e+06	2.66219e+06	2.99551e+06	2.47514e+06	1.75233e+06	1.97284e+06	1.63629e+06	2.43267e+06	2.13216e+06	2.64656e+06
A0A140NC72	ABC transporter related	ECBD_2198	7	2194131	1.92244e+06	2.43511e+06	1197532	1.34777e+06	1.11347e+06	2.07849e+06	2.33977e+06	1.93951e+06	1.57446e+06	1.38122e+06	1.71326e+06
A0A140NC73	Transcriptional regulator, AsnC family	ECBD_3208	6	60948.8	55902.2	68609.6	16113.5	18669.7	15117.6	21341	25470.7	27005.1	18848.7	20064.6	21528.2
A0A140NC74	UspA domain protein	ECBD_2284	22	718048	630864	797579	807412	908881	750778	725976	818185	682095	859875	755962	936144
A0A140NC75	Phage shock protein B	ECBD_2312	6	96958	87410.3	108557	129315	146021	120360	106091	120814	105796	97471.8	88859.8	107031
A0A140NC78	PTS system, N-acetylglucosamine-specific IIBC subunit	ECBD_2983	25	395447	348588	439693	531200	598142	493987	510584	575869	481848	470051	414867	512211
A0A140NC79	Cold-shock DNA-binding domain protein	ECBD_3027	3	1.42127e+06	1.24618e+06	1.57772e+06	881201	991894	819379	959966	1.08142e+06	899633	771626	678744	840173
A0A140NC80	Endonuclease/exonuclease/phosphatase	ECBD_2833	9	95330.7	85986.3	106752	107967	122005	100512	46953.2	54284.4	50816.5	56593.7	53091.5	62575.9
A0A140NC81	Uncharacterized lipoprotein YdcL	ECBD_2209	17	909984	798808	1.01051e+06	965820	1.08709e+06	898048	853944	962149	801066	909533	799413	990147
A0A140NC83	Transcriptional regulator, TyrR	ECBD_2294	42	1101225	966144	1.22267e+06	1.10607e+06	1.24487e+06	1.02843e+06	937108	1.05571e+06	878382	1.09858e+06	964830	1.19574e+06
A0A140NC84	Major facilitator superfamily MFS_1	ECBD_2106	1	Filtered	Filtered	Filtered	31314.6	35770.9	29249.9	18162.7	21895	24050.2	16532.6	18038	19009.4
A0A140NC86	Transporter-associated region	ECBD_2993	19	534374	470149	593815	663865	747390	617324	564779	636839	532233	590022	519842	642679
A0A140NC88	Citrate lyase alpha chain	ECBD_3037	5	53351.2	49254.3	60181	54150.4	61461.1	50480	43675.3	50596.7	47769	30445.5	30211.8	34139.7
A0A140NC89	5-carboxymethyl-2-hydroxymuconate semialdehyde dehydrogenase	ECBD_3667	24	298486	263747	332127	231813	261332	215651	248041	280509	237766	181136	162066	198016
A0A140NC90	Putative gluconeogenesis factor	ECBD_2843	9	112906	101365	126250	98875	111776	92060	87168.8	99526.9	88204.3	119449	108089	130930
A0A140NC92	Cytochrome o ubiquinol oxidase, subunit III	ECBD_3228	4	3442.61	5584.28	4813.64	4055.27	5104.18	3907.26	759.323	2316.24	7870.56	1602.49	4974.18	2772.91
A0A140NC96	Transcriptional regulator, LysR family	ECBD_2116	5	24855.5	24320.5	28568.6	22978.2	26392.5	21499.7	14872	18193	20991	16491.8	18002.3	18965
A0A140NC97	Alkyl hydroperoxide reductase C	ECBD_3047	35	21100952	18465905	2.34099e+07	17256548	1.94142e+07	1.60433e+07	16393920	18444622	1.52484e+07	19068178	1.66882e+07	2.07377e+07
A0A140NCA2	Sigma 54 specific transcriptional activator, PspF, Fis family	ECBD_2314	15	401642	354009	446566	425969	479757	396155	326161	368393	310393	375346	332000	409219
A0A140NCA4	Isochorismatase	ECBD_3059	15	355199	313371	395043	146889	165792	136698	156393	177404	152561	78127	71933.2	85993.3
A0A140NCA5	Ribosomal RNA large subunit methyltransferase H	rlmH	18	573171	504096	636856	368384	414974	342619	501840	566032	473719	402661	355901	438924
A0A140NCA6	tRNA sulfurtransferase	thiI	52	374744	330473	416726	482819	543714	449008	526142	593372	496312	340620	301615	371455
A0A140NCA7	GTP cyclohydrolase-2	ribA	12	1.09028e+06	956570	1.21053e+06	1.08582e+06	1.22209e+06	1.00961e+06	972562	1.09559e+06	911343	1.21396e+06	1.06579e+06	1.32121e+06
A0A140NCA9	ABC-type sugar transport system periplasmic component-like protein	ECBD_2126	2	Filtered	Filtered	Filtered	16334.9	18918.7	15323.5	14848.9	18167	20969.5	25109.6	25542.9	28336.9
A0A140NCB0	Uncharacterized protein	ECBD_2241	2	280592	248090	312276	97425.4	110146	90712.3	92189.8	105176	92872.3	82912.4	76120.3	91197.4
A0A140NCB1	Alcohol dehydrogenase zinc-binding domain protein	ECBD_3982	24	685507	602390	761479	1.37316e+06	1.54535e+06	1.27675e+06	719455	810849	676033	1.13938e+06	1.00053e+06	1.24011e+06
A0A140NCB2	Amino acid adenylation domain protein	ECBD_3069	43	97729.8	88085.6	109413	70765.4	80153.1	65926.9	97262.1	110882	97588	56420.1	52939.6	62387.1
A0A140NCB4	Deaminated glutathione amidase	ybeM	16	80681.2	73168.1	90500.2	175068	197493	162895	100816	114880	100892	155625	139744	170272
A0A140NCB5	Transcriptional repressor NrdR	nrdR	17	631261	554925	701300	698363	786200	649396	557289	628412	525269	853351	750254	929049
A0A140NCB6	Corrinoid adenosyltransferase	ECBD_2352	11	481096	423531	534711	314761	354649	292767	283497	320397	270729	403375	356525	439701
A0A140NCB8	Binding-protein-dependent transport systems inner membrane component	ECBD_2324	3	16977.2	17427.1	19828.6	27068.3	30993.8	25302.2	14034.5	17250.8	20212.3	7809.74	10405.5	9523.29
A0A140NCC1	Glycerol-3-phosphate acyltransferase	plsB	50	604443	531460	671549	889020	1.00069e+06	826648	807944	910399	758300	764597	672594	832530
A0A140NCC4	Alpha amylase catalytic region	ECBD_3258	22	126903	113612	141778	122944	138853	114436	106919	121745	106565	121206	109627	132842
A0A140NCC8	UPF0509 protein YciZ	yciZ	4	356959	314911	396996	623079	701506	579406	210857	238676	203196	433666	383030	472642
A0A140NCC9	Replication P family protein	ECBD_2885	2	43039.5	40231.6	48741.4	37320.6	42527.6	34833.6	23561	27968.1	29069	39885.4	38471.7	44405.5
A0A140NCD0	Maltodextrin-binding protein	ECBD_4002	37	392214	345759	436107	195310	220266	181714	1.78755e+06	2.01245e+06	1.66902e+06	1.9099e+06	1.67473e+06	2.07805e+06
A0A140NCD2	Diguanylate cyclase	ECBD_2149	7	12476	13488.5	14835	4706.75	5837.09	4512.93	17211.8	20825.3	23166.2	7878.35	10465.6	9597.9
A0A140NCD3	Recombination-associated protein RdgC	rdgC	22	1.26167e+06	1.10653e+06	1.40066e+06	1.12578e+06	1.26704e+06	1.04676e+06	1.16969e+06	1.31737e+06	1.09461e+06	1.13986e+06	1.00095e+06	1.24063e+06
A0A140NCD4	UspA domain protein	ECBD_3045	18	2.81815e+06	2.46846e+06	3.12738e+06	10394930	1.16948e+07	9.66417e+06	10454240	11762482	9.72634e+06	8463560	7409187	9.20515e+06
A0A140NCD5	Cardiolipin synthase A	clsA	20	202758	179985	225929	376921	424579	350556	231618	262033	222497	219200	195372	239411
A0A140NCD6	tRNA-cytidine(32) 2-sulfurtransferase	ttcA	15	274952	243155	306020	97002.3	109670	90319	233943	264648	224659	140725	126706	154069
A0A140NCD7	Glucose-6-phosphate isomerase	pgi	66	5.87841e+06	5.14618e+06	6.52236e+06	6.58082e+06	7.40396e+06	6.11824e+06	4.16564e+06	4.68781e+06	3.87991e+06	5618778	4.92e+06	6.11145e+06
A0A140NCE0	RND efflux system, outer membrane lipoprotein, NodT family	ECBD_3090	21	537317	472724	597081	381936	430220	355218	950769	1.07108e+06	891083	1.21827e+06	1.06956e+06	1.3259e+06
A0A140NCE1	30S ribosomal subunit S22	ECBD_2159	5	123738	110843	138267	683876	769903	635928	266679	301476	255093	1.42862e+06	1.25361e+06	1.55465e+06
A0A140NCE2	Pyrroline-5-carboxylate reductase	proC	18	910244	799036	1.0108e+06	1.06848e+06	1.20258e+06	993491	844691	951740	792464	1.07855e+06	947307	1.17396e+06
A0A140NCE4	Aldehyde-alcohol dehydrogenase	ECBD_2383	136	34532488	30218499	3.83105e+07	51734784	58202174	4.80973e+07	8804755	9.90681e+06	8.19284e+06	17446870	1.52696e+07	1.89745e+07
A0A140NCE5	Proofreading thioesterase EntH	entH	1	96677.3	87164.6	108246	58346.8	66182.1	54381.4	59716.1	68642.6	62682	41615.3	39985.4	46286.9
A0A140NCE6	Methylated-DNA--protein-cysteine methyltransferase	ECBD_2282	9	197393	175291	219978	204090	230143	189877	212530	240559	204752	216736	193216	236731
A0A140NCE7	DNA-directed RNA polymerase	ECBD_2906	25	42310.4	39593.6	47932.6	64655.1	73279	60246.2	46730.4	54033.7	50609.3	58249.6	54540.4	64376.6
A0A140NCE9	Malate synthase	ECBD_4023	33	443001	390198	492449	386534	435393	359493	1.2421e+06	1.39883e+06	1.16193e+06	613182	540106	667865
A0A140NCF0	Nitrate reductase, alpha subunit	ECBD_2170	20	87720	79327	98308.9	191194	215635	177888	78522.3	89799.6	80165.8	111848	101439	122665
A0A140NCF3	Nitrate reductase, beta subunit	ECBD_2393	6	39371	37021.6	44671.7	39868.2	45393.8	37202.1	38088.8	44311.9	42575.3	51800	48897	57362.7
A0A140NCF4	ABC transporter related	ECBD_3067	9	94748.8	85477.2	106106	36021.7	41066.5	33626.1	74529.9	85308.1	76454.1	37564.9	36441.3	41882
A0A140NCF6	Cell division coordinator CpoB	cpoB	19	466406	410677	518414	237997	268289	221400	508907	573983	480289	417789	369138	455376
A0A140NCG0	Thiol peroxidase	tpx	21	15747396	1.37815e+07	1.74708e+07	9261696	10419950	8.61062e+06	11052564	1.24356e+07	1.02826e+07	9693021	8.48497e+06	1.05422e+07
A0A140NCG3	Uncharacterized protein	ECBD_4033	11	853390	749288	947724	704020	792565	654656	725930	818134	682053	778136	684441	847253
A0A140NCG4	DUF892 domain-containing protein	ECBD_2365	5	29981.5	28805.8	34255.3	26715	30596.4	24973.7	26245.6	30988.4	31564.9	34322.6	33604.3	38356
A0A140NCG6	Cytochrome bd ubiquinol oxidase subunit I	ECBD_2928	25	8427506	7.37664e+06	9.35026e+06	28293060	3.18302e+07	2.63038e+07	7863782	8.84822e+06	7.31802e+06	15272596	1.33671e+07	1.661e+07
A0A140NCG7	2-hydroxy-6-oxononadienedioate/2-hydroxy-6-oxononatrienedioate hydrolase	mhpC	2	5233.61	7151.41	6800.53	5769.42	7032.6	5500.88	5452.99	7596.61	12234.2	7054.47	9744.66	8701.94
A0A140NCG8	Uncharacterized protein	ECBD_2193	3	298311	263594	331933	522809	588702	486186	256051	289519	245212	362459	320724	395204
A0A140NCG9	4-diphosphocytidyl-2-C-methyl-D-erythritol kinase	ispE	16	692433	608451	769162	645478	726705	600230	663836	748278	624325	732027	644096	797110
A0A140NCH0	Xylose isomerase domain protein TIM barrel	ECBD_2303	1	405409	357305	450745	393017	442686	365520	421454	475598	398986	411679	363791	448731
A0A140NCH1	Thiazole biosynthesis protein ThiH	ECBD_4043	30	421711	371569	468830	292021	329066	271625	378669	427465	359208	298264	264553	325392
A0A140NCH2	Oligopeptide/dipeptide ABC transporter, ATPase subunit	ECBD_2375	26	1.23108e+06	1.07977e+06	1.36673e+06	1.38013e+06	1.55318e+06	1.28322e+06	641508	723158	603566	917654	806520	998979
A0A140NCH5	Efflux transporter, RND family, MFP subunit	ECBD_3088	29	418772	368997	465570	291005	327922	270681	1.36719e+06	1.53955e+06	1.27823e+06	1.55252e+06	1.36203e+06	1.6894e+06
A0A140NCH7	Succinate dehydrogenase hydrophobic membrane anchor subunit	ECBD_2938	4	925803	812649	1.02806e+06	292306	329386	271890	1.02861e+06	1.15865e+06	963450	537528	473909	585592
A0A140NCH9	DNA-binding protein	ECBD_2385	18	33814076	2.95899e+07	3.75135e+07	34877936	39238220	3.24257e+07	31329102	3.52467e+07	2.91334e+07	40390464	35345228	4.39257e+07
A0A140NCI1	Dihydroxyacetone kinase, L subunit	ECBD_2423	17	596266	524305	662477	441547	497282	410637	735186	828546	690658	646323	569104	703906
A0A140NCI2	DUF1471 domain-containing protein	ECBD_3328	8	149151	133080	166459	312125	351682	290315	189038	214130	182911	358767	317494	391190
A0A140NCI3	Phage shock protein A, PspA	ECBD_2313	27	1.20483e+06	1.0568e+06	1.33761e+06	832166	936729	773792	806217	908456	756695	1079756	948358	1.17526e+06
A0A140NCI4	N5-carboxyaminoimidazole ribonucleotide synthase	purK	24	5.58697e+06	4.89117e+06	6.19904e+06	4764594	5.36071e+06	4.42972e+06	4692713	5.28076e+06	4.36992e+06	4.3071e+06	3.77228e+06	4.685e+06
A0A140NCI7	5-oxoprolinase subunit A	pxpA	6	232713	206196	259160	279393	314860	259886	179734	203662	174261	196142	175196	214334
A0A140NCI8	Permease YjgP/YjgQ family protein	ECBD_3775	9	236890	209851	263794	412818	464962	383928	298231	336972	284426	249751	222104	272635
A0A140NCJ1	Extracellular solute-binding protein family 5	ECBD_2323	22	520433	457951	578350	470574	529938	437624	462918	522245	437534	534311	471094	582093
A0A140NCJ3	Uncharacterized protein	ECBD_2214	6	3.12191e+06	2.73424e+06	3.46436e+06	4352114	4.89667e+06	4.04624e+06	2.2934e+06	2.58154e+06	2.13931e+06	3340794	2.92677e+06	3.63414e+06
A0A140NCJ4	D-amino acid dehydrogenase	dadA	29	679316	596973	754610	1.05072e+06	1.1826e+06	976981	336608	380146	320105	438380	387155	477769
A0A140NCJ5	Allantoinase	allB	4	8910.76	10368.9	10879.9	6296.44	7625.49	5990.84	12630.5	15671.3	18907	24132.9	24688.3	27274.7
A0A140NCJ7	Argininosuccinate lyase	argH	53	4.00816e+06	3.50971e+06	4.44754e+06	4776669	5.37429e+06	4.44095e+06	4613990	5.1922e+06	4.29673e+06	5569253	4.87667e+06	6.05759e+06
A0A140NCJ8	Diguanylate cyclase/phosphodiesterase with PAS/PAC sensor(S)	ECBD_2333	13	55845	51436.4	62947.6	41721.2	47478.4	38924.8	44880.8	51952.9	48889.7	36292.1	35327.6	40497.9
A0A140NCJ9	Uncharacterized protein	ECBD_2961	4	58994.5	54192.2	66441.5	128677	145304	119767	75944.6	86899.7	77769.3	90535.6	82790.6	99487.7
A0A140NCK0	Uncharacterized protein	ECBD_3348	1	3.33714e+06	2.92257e+06	3.70313e+06	3.59436e+06	4.04419e+06	3.34177e+06	1.89798e+06	2.13669e+06	1.77169e+06	2.8052e+06	2.45812e+06	3.05169e+06
A0A140NCK1	Transcriptional regulator, TetR family	ECBD_3785	9	213801	189648	238180	98145.9	110956	91382.1	127225	144591	125445	151457	136097	165740
A0A140NCK3	Peptidase domain protein	ECBD_2444	15	587273	516436	652501	3.82211e+06	4.30041e+06	3.5535e+06	630125	710352	592984	680665	599154	741254
A0A140NCK4	Glyceraldehyde-3-phosphate dehydrogenase	ECBD_2224	12	66419.9	60689.4	74679	261557	294794	243304	285297	322422	272402	231573	206198	252866
A0A140NCK5	Sulfate transporter	ECBD_2415	8	91817.2	82912	102854	140197	158264	130477	101332	115460	101372	91217.1	83386.9	100229
A0A140NCK8	Aconitate hydratase	ECBD_2343	65	619291	544451	688020	863957	972494	803347	1.12761e+06	1.27002e+06	1.05549e+06	969694	852054	1.05557e+06
A0A140NCK9	UDP-2,3-diacylglucosamine hydrolase	lpxH	3	125620	112489	140354	53844.4	61117	50195.6	39697.8	46122	44071.2	80588.2	74086.7	88669.9
A0A140NCL5	Periplasmic trehalase	treA	32	189280	168192	210977	368281	414858	342524	388852	438921	368676	422324	373106	460308
A0A140NCL6	Glycerate kinase	ECBD_3144	9	54673.5	50411.3	61647.9	69823.7	79093.6	65051.3	64866.9	74437.3	67470.6	67562.7	62689.4	74504.6
A0A140NCL7	Pseudouridine synthase	ECBD_2353	20	639026	561720	709914	633240	712936	588852	1.0324e+06	1.16292e+06	966977	610108	537417	664523
A0A140NCM0	ABC transporter related	ECBD_3166	10	192344	170873	214377	155168	175106	144395	127576	144985	125770	151354	136006	165627
A0A140NCM1	O-succinylhomoserine (Thiol)-lyase	ECBD_4084	17	3075472	2693610	3.41285e+06	1.9935e+06	2.24323e+06	1.85347e+06	2679908	3.01636e+06	2.49864e+06	2025771	1.77612e+06	2.20406e+06
A0A140NCM2	PapD_N domain-containing protein	ECBD_3368	1	15230.8	15898.9	17891.2	19462.7	22437.6	18231.4	19049	22892.2	24874.3	19129.7	20310.5	21833.8
A0A140NCM3	tRNA-specific 2-thiouridylase MnmA	mnmA	27	1.62481e+06	1.42428e+06	1.80352e+06	1.42768e+06	1.60668e+06	1.32743e+06	1.33358e+06	1.50174e+06	1.24698e+06	1.31776e+06	1.15661e+06	1.43409e+06
A0A140NCM4	Fatty acid metabolism regulator protein	fadR	17	801152	703580	889772	454849	512247	423004	781496	880645	733712	594041	523358	647050
A0A140NCM5	Pyruvate ferredoxin/flavodoxin oxidoreductase	ECBD_2246	74	219363	194515	244351	557709	627965	518633	331288	374161	315159	302703	268437	330220
A0A140NCM6	3'(2'),5'-bisphosphate nucleotidase CysQ	cysQ	20	2910704	2549438	3.23006e+06	3.02642e+06	3.40527e+06	2.81377e+06	2.3626e+06	2.65938e+06	2.20364e+06	2.88739e+06	2.53004e+06	3.14107e+06
A0A140NCM7	5'-Nucleotidase domain protein	ECBD_3176	24	1.05692e+06	927379	1.17352e+06	1.15241e+06	1.297e+06	1.07151e+06	1.10248e+06	1.24176e+06	1.03213e+06	1118601	982348	1.21751e+06
A0A140NCM8	tRNA 2-selenouridine synthase	selU	14	76686.1	69672.4	86068.2	71593.3	81084.5	66696.6	73674.4	84345.7	75658.8	83765.3	76866.6	92124.9
A0A140NCM9	DUF892 domain-containing protein	ECBD_2364	3	35946.1	34024.8	40872.2	24507.3	28112.7	22921.2	27557.6	32464.2	32784.5	29489.6	29375.4	33100.1
A0A140NCN0	1,4-dihydroxy-2-naphthoate octaprenyltransferase	menA	3	43832.7	40925.6	49621.4	58543	66402.9	54563.8	69513	79664.2	71790	39808.2	38404.2	44321.6
A0A140NCN1	Endoribonuclease YbeY	ybeY	4	1.21616e+06	1.06671e+06	1.35017e+06	1.2172e+06	1.36989e+06	1.13175e+06	1.26113e+06	1.42023e+06	1.17962e+06	1.3594e+06	1.19305e+06	1.47938e+06
A0A140NCN3	Putrescine-binding periplasmic protein	ECBD_2476	28	1.92181e+06	1.68416e+06	2.133e+06	1.7643e+06	1.98538e+06	1.64038e+06	1.81981e+06	2.04875e+06	1.69902e+06	2.44002e+06	2.13859e+06	2.65455e+06
A0A140NCN4	Short-chain dehydrogenase/reductase SDR	ECBD_3825	8	106895	96105.2	119581	32310.6	36891.4	30175.9	50879	58700.9	54466.2	39300.6	37960	43769.6
A0A140NCN5	DNA polymerase III subunit gamma/tau	dnaX	46	993937	872267	1.10364e+06	911006	1.02542e+06	847088	929889	1.04759e+06	871671	924270	812308	1.00617e+06
A0A140NCN6	Uncharacterized protein	ECBD_4104	13	440780	388254	489984	356124	401181	331221	273148	308754	261107	324106	287165	353496
A0A140NCN7	Probable septum site-determining protein MinC	minC	16	758093	665904	842004	710453	799801	660636	641542	723197	603598	686003	603825	747059
A0A140NCN9	Putative toxin YafO	ECBD_3388	2	131308	117467	146665	58292.6	66121.1	54331	56762.1	65319.4	59935.7	46929	44634.9	52065.5
A0A140NCP1	Hemolysin expression modulating family protein	ECBD_3196	8	464538	409043	516341	372806	419949	346730	285461	322605	272554	350866	310580	382597
A0A140NCP3	Thioredoxin domain protein	ECBD_3164	28	3.57006e+06	3.12637e+06	3.96153e+06	4683556	5.26954e+06	4.35438e+06	4342630	4.88692e+06	4.04445e+06	5.36209e+06	4.6954e+06	5.83231e+06
A0A140NCP4	Transcription-repair-coupling factor	mfd	96	2.91744e+06	2.55533e+06	3.23753e+06	3.17256e+06	3.56967e+06	2.94962e+06	1.99126e+06	2.24162e+06	1.85841e+06	3.55101e+06	3.1107e+06	3.86275e+06
A0A140NCP5	UPF0263 protein YciU	yciU	2	864502	759011	960051	831990	936530	773627	701853	791046	659668	796900	700859	867659
A0A140NCP8	Ribosomal silencing factor RsfS	rsfS	12	677188	595111	752250	531416	598385	494188	496655	560199	468899	556732	490713	606476
A0A140NCQ0	ABC transporter related	ECBD_3206	12	51144.7	47323.6	57733.2	86199.4	97516.3	80275.6	60115.8	69092.3	63053.5	64051.3	59616.9	70686
A0A140NCQ2	Uncharacterized protein	ECBD_2497	2	16250.1	16790.8	19021.9	27172.9	31111.5	25399.4	Filtered	Filtered	Filtered	Filtered	Filtered	Filtered
A0A140NCQ3	GumN family protein	ECBD_3174	6	56968.9	52419.8	64194.4	46655.6	53029.6	43512.3	34708.7	40509.3	39432.8	43982.7	42056.9	48861.4
A0A140NCQ5	Thymidine kinase	tdk	14	432833	381301	481169	321870	362646	299376	321034	362625	305626	329729	292085	359611
A0A140NCQ6	Adenylosuccinate lyase	ECBD_2468	48	3380483	2.96049e+06	3.75122e+06	3.53642e+06	3.97901e+06	3.2879e+06	3.50472e+06	3.94427e+06	3.26546e+06	2.91889e+06	2.5576e+06	3.17533e+06
A0A140NCQ8	Probable Sec-independent protein translocase protein TatE	tatE	5	433398	381796	481796	974768	1.09716e+06	906367	354984	400820	337189	438110	386918	477475
A0A140NCR0	Ribonuclease R	rnr	66	302343	267122	336406	489559	551296	455274	299876	338823	285956	280021	248590	305553
A0A140NCR1	Nitrate reductase, alpha subunit	ECBD_2394	5	35399.2	33546.3	40265.5	74003.1	83795.5	68936.9	42775.3	49584.2	46932.3	40715.1	39197.7	45307.8
A0A140NCR3	Protein FdhE	fdhE	21	1.79631e+06	1.57435e+06	1.99378e+06	1.07373e+06	1.20848e+06	998367	1.17603e+06	1.3245e+06	1.10051e+06	1.22235e+06	1.07313e+06	1.33034e+06
A0A140NCR4	Smr protein/MutS2	ECBD_2277	6	58285.8	53572.1	65655.3	32313.3	36894.4	30178.4	62108.3	71333.9	64906	54072.3	50885.3	59833.8
A0A140NCR5	Acyl carrier protein	acpP	8	35655856	31201446	3.95567e+07	29075464	32710439	2.70312e+07	32719850	3.68113e+07	3.04264e+07	33062130	2.89329e+07	3.59561e+07
A0A140NCR6	Lon protease	lon	19	237936	210766	264955	194605	219473	181059	157601	178763	153684	171275	153438	187292
A0A140NCR7	Recombination protein RecR	recR	13	260935	230890	290469	112232	126803	104478	238697	269996	229078	225153	200581	245884
A0A140NCS0	D,D-heptose 1,7-bisphosphate phosphatase	ECBD_3418	11	1.59289e+06	1.39635e+06	1.76811e+06	1.08615e+06	1.22246e+06	1.00991e+06	947359	1.06724e+06	887912	1.00651e+06	884268	1.09561e+06
A0A140NCS1	N-acetylmuramoyl-L-alanine amidase	ECBD_3865	19	297457	262847	330985	278824	314219	259356	364263	411258	345816	296029	262597	322962
A0A140NCS2	DUF1471 domain-containing protein	ECBD_2489	3	7292.15	8952.63	9084.23	8451.01	10049.4	7993.92	5609.96	7773.21	12380.1	9467.86	11856.4	11326.5
A0A140NCS5	Flagellar hook-associated protein 3	ECBD_2517	9	20931.5	20887	24215.3	3346.19	4306.46	3248.04	25546	30201.2	30914.4	22091.1	22901.7	25054.3
A0A140NCS6	Ubiquinol oxidase subunit 2	ECBD_3226	21	389272	343185	432843	336911	379567	313359	483291	545164	456474	242648	215889	264910
A0A140NCS8	YaeQ family protein	ECBD_3428	10	388137	342192	431584	364088	410141	338625	341092	385191	324274	310528	275284	338730
A0A140NCS9	Ribose-phosphate pyrophosphokinase	prs	34	8306917	7.27112e+06	9.21648e+06	6.55128e+06	7.37073e+06	6.09078e+06	6322484	7.11426e+06	5.8851e+06	6.41824e+06	5.61953e+06	6.98086e+06
A0A140NCT1	AP_endonuc_2 domain-containing protein	ECBD_4154	11	78552.9	71305.8	88139.2	37733.9	42992.6	35217.8	62247.8	71490.8	65035.6	66244.1	61535.6	73070.7
A0A140NCT2	Fumarate reductase flavoprotein subunit	ECBD_3875	50	465501	409885	517409	541081	609258	503174	550575	620859	519028	794626	698870	865186
A0A140NCT4	Efflux pump membrane transporter	ECBD_3194	51	643528	565659	714909	1.03804e+06	1.16833e+06	965188	848513	956039	796017	669247	589163	728836
A0A140NCT5	2-dehydropantoate 2-reductase	ECBD_3236	7	229806	203652	255935	225187	253877	209490	237950	269156	228384	156998	140946	171766
A0A140NCT8	Dihydroxyacetone kinase, phosphotransfer subunit	ECBD_2424	40	913734	802090	1.01467e+06	804513	905619	748083	814271	917517	764183	834731	733961	908800
A0A140NCU1	Malonyl CoA-acyl carrier protein transacylase	ECBD_2509	26	3436949	3.0099e+06	3.81386e+06	2254799	2.53719e+06	2.0964e+06	2227487	2.50738e+06	2.07803e+06	2.35344e+06	2.06283e+06	2.5604e+06
A0A140NCU2	Acyl-[acyl-carrier-protein]--UDP-N-acetylglucosamine O-acyltransferase	lpxA	8	1.99823e+06	1.75103e+06	2.21778e+06	1.56634e+06	1.76268e+06	1.45635e+06	1.75193e+06	1.97238e+06	1.63591e+06	1731428	1.51857e+06	1.88396e+06
A0A140NCU3	Lysine 2,3-aminomutase YodO family protein	ECBD_3885	10	668038	587105	742099	394278	444105	366693	506391	571152	477950	447652	395267	487851
A0A140NCU5	6,7-dimethyl-8-ribityllumazine synthase	ribH	18	2363555	2.07068e+06	2.62306e+06	2.38606e+06	2.68486e+06	2.21842e+06	2.24292e+06	2.52474e+06	2.09238e+06	2.65833e+06	2.32961e+06	2.89197e+06
A0A140NCU6	Uncharacterized protein	ECBD_2537	10	403557	355685	448691	399666	450167	371702	256614	290153	245735	259364	230515	283088
A0A140NCU8	Transcriptional regulator, XRE family	ECBD_2318	4	175158	155835	195310	138311	156142	128723	156953	178034	153082	158128	141934	172995
A0A140NCU9	SpoVR family protein	ECBD_2434	16	138152	123455	154257	222964	251377	207424	186172	210906	180247	231820	206415	253135
A0A140NCV0	Protoporphyrinogen oxidase	ECBD_4175	13	268559	237561	298927	290178	326993	269912	255052	288395	244283	316591	280589	345322
A0A140NCV1	Uridylate kinase	pyrH	15	954252	837542	1.05962e+06	1.0042e+06	1.13027e+06	933733	1.06122e+06	1.19534e+06	993771	1.14406e+06	1.00462e+06	1.24519e+06
A0A140NCV3	Peptidylprolyl isomerase	ECBD_3214	56	1342630	1.17737e+06	1.49047e+06	1.54699e+06	1.74091e+06	1.43836e+06	1.35097e+06	1.5213e+06	1.26314e+06	1.10396e+06	969536	1.20159e+06
A0A140NCV4	S-adenosylmethionine:tRNA ribosyltransferase-isomerase	queA	23	840376	737901	933286	648427	730022	602972	1.04076e+06	1.17232e+06	974750	662335	583115	721319
A0A140NCV6	Thiol:disulfide interchange protein DsbD	dsbD	12	73679.9	67041.9	82733.2	136749	154384	127271	94964.7	108297	95452.1	83572.6	76698	91915.4
A0A140NCV7	Sec-independent protein translocase protein TatC	tatC	3	46355.6	43133.1	52420.2	55376.9	62841	51620.3	97704	111379	97998.8	57628.1	53996.6	63700.8
A0A140NCW0	Putative anti-sigma-28 factor, FlgM	ECBD_2529	6	108870	97833.6	121773	46057	52356.1	42955.7	179725	203652	174252	110682	100419	121397
A0A140NCW1	Deoxyguanosinetriphosphate triphosphohydrolase	dgt	21	123458	110598	137956	222298	250628	206805	126116	143343	124413	170289	152575	186220
A0A140NCW5	Uncharacterized lipoprotein	ECBD_3224	8	1.41357e+06	1.23945e+06	1.56918e+06	1.17938e+06	1.32735e+06	1.09659e+06	1.21323e+06	1.36635e+06	1.13509e+06	1.08991e+06	957246	1.18631e+06
A0A140NCW6	Orotidine 5'-phosphate decarboxylase	pyrF	20	1294407	1.13518e+06	1.43698e+06	1004850	1.131e+06	934334	1.14519e+06	1.2898e+06	1.07184e+06	1.00395e+06	882027	1.09282e+06
A0A140NCW7	Uncharacterized protein	ECBD_4195	10	123181	110356	137649	66439.5	75286.5	61905.1	152315	172816	148770	151146	135824	165401
A0A140NCW8	Heavy metal efflux pump, CzcA family	ECBD_3087	51	239259	211924	266423	369201	415893	343378	1.01019e+06	1.13792e+06	946322	927248	814914	1.00941e+06
A0A140NCW9	Fer4_19 domain-containing protein	ECBD_3905	3	53920.6	49752.6	60812.7	82315.1	93146.5	76664.4	66367.2	76125.1	68865.4	88338.7	80868.4	97098.6
A0A140NCX0	DinI family protein	ECBD_2539	4	125250	112166	139944	91327.5	103285	85043.2	109260	124380	108743	110423	100192	121115
A0A140NCX1	Shikimate kinase 2	aroL	20	1.55271e+06	1.36119e+06	1.72353e+06	1.19416e+06	1.34398e+06	1.11034e+06	840642	947184	788699	841810	740156	916499
A0A140NCX4	Major facilitator superfamily MFS_1	ECBD_3234	6	66304.3	60588.2	74550.8	109322	123529	101773	78550.6	89831.4	80192.1	64483.6	59995.1	71156.1
A0A140NCX5	DNA topoisomerase 1	topA	68	1.56011e+06	1.36767e+06	1.73174e+06	1.63713e+06	1.84232e+06	1.52216e+06	1.51459e+06	1.70538e+06	1.41526e+06	1.27162e+06	1.11624e+06	1.38392e+06
A0A140NCX7	Carbamate kinase	ECBD_4205	1	128478	114990	143525	500630	563750	465566	56537.9	65067.1	59727.2	322810	286031	352086
A0A140NCY0	Amino acid permease-associated region	ECBD_3916	1	Filtered	Filtered	Filtered	39551.7	45037.7	36907.9	21793.8	25980	27426.1	Filtered	Filtered	Filtered
A0A140NCY2	Anthranilate phosphoribosyltransferase	trpD	39	2895635	2.53625e+06	3.21334e+06	1.66881e+06	1.87796e+06	1.55161e+06	1.29227e+06	1.45526e+06	1.20857e+06	998362	877139	1.08675e+06
A0A140NCY3	Uncharacterized protein	ECBD_3286	8	222121	196928	247410	223029	251449	207484	238757	270064	229134	198702	177437	217119
A0A140NCY4	High frequency lysogenization protein HflD	hflD	13	397871	350709	442383	347320	391277	323036	415557	468964	393503	408482	360994	445254
A0A140NCY5	Thiamine-monophosphate kinase	thiL	13	912922	801379	1.01377e+06	588872	663023	547604	581930	656133	548177	541719	477576	590150
A0A140NCY6	FTR1 family protein	ECBD_2577	2	131924	118005	147348	82236.3	93057.8	76591.2	176915	200492	171640	75394.9	69542.6	83022.2
A0A140NCY9	Homoserine/threonine efflux pump	ECBD_4215	2	71353.5	65006.3	80152.3	139643	157640	129961	67149.4	77005	69592.5	146284	131570	160114
A0A140NCZ0	Polysaccharide deacetylase	ECBD_3489	2	5627.41	7495.98	7237.4	16258.3	18832.5	15252.2	17276.1	20897.7	23226	16686	18172.3	19176.2
A0A140NCZ1	Thioesterase superfamily protein	ECBD_2369	11	583803	513399	648651	474691	534569	441451	572911	645987	539793	443239	391406	483053
A0A140NCZ5	Sec translocon accessory complex subunit YajC	yajC	9	5.32647e+06	4.66323e+06	5.91005e+06	5927631	6.66913e+06	5.51098e+06	4724150	5.31613e+06	4.39915e+06	3.93271e+06	3.4447e+06	4.27786e+06
A0A140NCZ7	Taurine ABC transporter, periplasmic binding protein	ECBD_3296	17	311259	274924	346297	348195	392261	323850	364970	412054	346473	265367	235768	289617
A0A140NCZ8	S-adenosylmethionine decarboxylase proenzyme	speD	26	1363681	1.19579e+06	1.51383e+06	761109	856789	707730	957782	1.07897e+06	897602	899694	790805	979448
A0A140ND02	Extracellular solute-binding protein family 5	ECBD_2379	61	9701616	8491486	1.07637e+07	10120988	1.13867e+07	9.40949e+06	5.99435e+06	6.7451e+06	5.58003e+06	8967818	7.85041e+06	9.75353e+06
A0A140ND04	Nuclease SbcCD subunit C	sbcC	33	1.21587e+06	1.06646e+06	1.34985e+06	1.05799e+06	1.19079e+06	983741	1.50608e+06	1.6958e+06	1.40734e+06	960791	844264	1.04589e+06
A0A140ND06	Acetaldehyde dehydrogenase	mhpF	1	20761.1	20738	24026.4	9200.72	10892.8	8690.92	32035	37501.3	36947.1	26098.7	26408.3	29412.5
A0A140ND07	N-acetylmuramyl-L-alanine amidase, negative regulator of AmpC, AmpD	ECBD_3509	15	444734	391715	494372	413828	466098	384868	408126	460604	386594	428720	378702	467263
A0A140ND08	Adenylate cyclase	ECBD_4236	44	280913	248371	312632	442721	498603	411729	235766	266699	226353	163857	146947	179225
A0A140ND09	Histidine triad (HIT) protein	ECBD_2498	14	3.72926e+06	3.26567e+06	4.13814e+06	3.9028e+06	4.39119e+06	3.62852e+06	3.3111e+06	3.72645e+06	3.08545e+06	4390108	3.84492e+06	4.77527e+06
A0A140ND10	Peptidyl-prolyl cis-trans isomerase	ECBD_3133	19	6500770	5.69075e+06	7.21279e+06	7163515	8.0595e+06	6.65997e+06	5.93469e+06	6.67799e+06	5.52457e+06	6.85874e+06	6.00497e+06	7.45991e+06
A0A140ND11	D-allose kinase	alsK	3	25294.2	24704.4	29055.2	10970.1	12883.4	10335.9	12651.2	15694.6	18926.3	12032.8	14100.7	14115.9
A0A140ND12	AroM family protein	ECBD_3274	12	282222	249516	314084	203449	229422	189281	231263	261633	222167	229969	204795	251122
A0A140ND15	UPF0225 protein YchJ	ychJ	7	150116	133923	167529	122539	138399	114061	110877	126199	110245	130462	117726	142907
A0A140ND16	TDP-N-acetylfucosamine:lipid II N-acetylfucosaminyltransferase	wecF	18	119662	107276	133745	340189	383255	316407	476552	537583	450209	333869	295707	364112
A0A140ND17	Protein translocase subunit SecA	secA	95	1.14089e+06	1.00085e+06	1.26667e+06	1.18387e+06	1.33239e+06	1.10076e+06	1.72847e+06	1.94599e+06	1.6141e+06	1.68318e+06	1.47636e+06	1.83149e+06
A0A140ND19	Cytochrome bd ubiquinol oxidase subunit I	ECBD_2617	4	12882.8	13844.5	15286.4	53695	60948.9	50056.7	13961.9	17169.1	20144.8	18420.8	19690.2	21062.8
A0A140ND20	Allantoin catabolism protein	ECBD_3143	10	320411	282931	356450	317895	358174	295681	292421	330435	279024	456176	402726	497122
A0A140ND23	3-oxoacyl-[acyl-carrier-protein] reductase	ECBD_2508	24	9384438	8.21396e+06	1.04119e+07	7257680	8165432	6.74751e+06	8952816	10073380	8.33049e+06	8482191	7.42549e+06	9.22541e+06
A0A140ND24	2-methylisocitrate lyase	prpB	3	Filtered	Filtered	Filtered	Filtered	Filtered	Filtered	25648.7	30316.8	31009.9	14061.2	15875.5	16321.7
A0A140ND25	Uncharacterized protein YchO	ECBD_2399	4	113811	102157	127254	101436	114657	94440.6	73777.8	84462.1	75755	91253.1	83418.5	100268
A0A140ND28	Na+/H+ antiporter	ECBD_3967	8	137485	122872	153517	189604	213846	176410	133093	151191	130899	120146	108700	131689
A0A140ND29	Flagellar hook-associated protein 1	flgK	11	25004.6	24451	28733.9	16784	19424	15741	42531.3	49309.7	46705.4	12771.6	14747.1	14919.3
A0A140ND30	UDP-N-acetylmuramoylalanine--D-glutamate ligase	murD	27	1.06752e+06	936653	1.18528e+06	982225	1.10554e+06	913299	1.08171e+06	1.21839e+06	1.01282e+06	1.09174e+06	958842	1.18829e+06
A0A140ND32	Uncharacterized protein	ECBD_3336	1	Filtered	Filtered	Filtered	4811.6	5955.04	4610.4	Filtered	Filtered	Filtered	Filtered	Filtered	Filtered
A0A140ND33	Ribosomal RNA large subunit methyltransferase I	rlmI	24	1.53883e+06	1.34905e+06	1.70813e+06	1.10454e+06	1.24315e+06	1.02701e+06	1.3221e+06	1.48882e+06	1.2363e+06	1.19183e+06	1.04642e+06	1.29714e+06
A0A140ND34	Release factor glutamine methyltransferase	prmC	15	305417	269812	339816	274021	308816	254891	289082	326679	275921	340317	301349	371125
A0A140ND35	Two component transcriptional regulator, winged helix family	ECBD_2599	8	155194	138367	173163	153240	172937	142603	148686	168734	145397	192101	171661	209940
A0A140ND38	L-threonine dehydratase	ilvA	51	3.99685e+06	3.49982e+06	4.435e+06	3.44755e+06	3.87904e+06	3.20529e+06	2802709	3.15451e+06	2.61281e+06	2.28836e+06	2.00589e+06	2.48962e+06
A0A140ND39	Acetolactate synthase	ECBD_3539	45	1.95643e+06	1.71445e+06	2.17141e+06	1.48223e+06	1.66805e+06	1.37815e+06	1.55422e+06	1.74996e+06	1.4521e+06	1.26135e+06	1.10726e+06	1.37275e+06
A0A140ND40	Class B acid phosphatase	ECBD_3977	3	56106.9	51665.5	63238.1	25536.4	29270.4	23878	39792.5	46228.6	44159.2	37931.4	36761.9	42280.6
A0A140ND41	Short-chain dehydrogenase/reductase SDR	ECBD_3163	10	496726	437207	552050	476149	536210	442807	376802	425365	357473	419053	370243	456750
A0A140ND42	NAD/NADP-dependent betaine aldehyde dehydrogenase	betB	30	686078	602890	762112	256866	289516	238942	584425	658941	550498	299688	265799	326941
A0A140ND46	Dihydroorotase	pyrC	28	1.02075e+06	895727	1.13339e+06	990770	1.11516e+06	921243	983380	1.10776e+06	921401	940498	826507	1.02382e+06
A0A140ND47	Oligosaccharide/H+ symporter, major facilitator superfamily (MFS)	ECBD_3314	10	383844	338435	426821	224934	253592	209255	159168	180527	155142	232230	206773	253580
A0A140ND48	Transcriptional regulator, LacI family	ECBD_4277	5	5248.76	7164.67	6817.35	21983.1	25273	20574.6	10882.8	13705.1	17282.2	3869.41	6957.73	5238.18
A0A140ND49	Plasmid maintenance system antidote protein, XRE family	ECBD_3173	6	155724	138831	173751	113231	127927	105407	125742	142922	124065	91610.5	83731.2	100657
A0A140ND50	Ribosomal RNA large subunit methyltransferase K/L	rlmL	44	314440	277707	349826	212448	239545	197647	216720	245273	208647	236457	210472	258177
A0A140ND51	Thiamine ABC transporter, periplasmic binding protein	ECBD_3549	22	1.58937e+06	1.39327e+06	1.7642e+06	1.05328e+06	1.18548e+06	979358	1.43624e+06	1.61723e+06	1.34241e+06	1393460	1.22285e+06	1.51642e+06
A0A140ND52	Uncharacterized protein	ECBD_3356	1	11719365	1.0257e+07	1.30022e+07	9468744	10652879	8.80311e+06	8758079	9.8543e+06	8.14944e+06	9635989	8.43506e+06	1.04802e+07
A0A140ND53	Ferric uptake regulator, Fur family	ECBD_3987	11	275868	243956	307035	232297	261876	216100	242053	273771	232198	340322	301354	371130
A0A140ND54	Hydrogenase-1 expression HyaE	ECBD_2619	3	15333	15988.4	18004.6	31317.4	35774	29252.5	17855.8	21549.7	23764.9	14393	16165.9	16682.6
A0A140ND55	Endo-type membrane-bound lytic murein transglycosylase A	emtA	4	131878	117965	147297	52154.5	59215.9	48624.6	81513.4	93164.6	82946.6	61326.1	57232.3	67722.3
A0A140ND56	Citrate synthase	ECBD_3324	3	Filtered	Filtered	Filtered	Filtered	Filtered	Filtered	19884.9	23832.5	25651.4	19125	20306.4	21828.7
A0A140ND57	Uncharacterized protein	ECBD_2548	4	666803	586024	740729	1.28404e+06	1.44509e+06	1.1939e+06	995494	1.12139e+06	932662	1.36318e+06	1.19635e+06	1.48348e+06
A0A140ND59	Aspartate--ammonia ligase	asnA	29	9057937	7.92827e+06	1.00496e+07	5062991	5.69641e+06	4.70714e+06	3761631	4.2333e+06	3.50431e+06	4.11663e+06	3.60563e+06	4.47787e+06
A0A140ND61	Chaperone protein HtpG	htpG	81	11834105	1.03574e+07	1.31295e+07	6.68969e+06	7.52645e+06	6.21946e+06	7.65399e+06	8.6122e+06	7.12298e+06	9054316	7.9261e+06	9.8476e+06
A0A140ND62	CoA-binding domain protein	ECBD_2629	17	1.12376e+06	985860	1.24766e+06	1.34972e+06	1.51898e+06	1.25496e+06	883822	995762	828843	1.15213e+06	1.01168e+06	1.25397e+06
A0A140ND67	Pseudouridine synthase	ECBD_3559	12	30082.3	28894	34367.1	43202.4	49144.7	40301.9	58842.1	67659.4	61869.4	42141.4	40445.7	46859
A0A140ND68	Aminotransferase	ECBD_2667	55	23945724	2.09551e+07	2.65658e+07	23920250	2.69108e+07	2.22385e+07	18479070	2.07904e+07	1.71869e+07	18902148	1.6543e+07	2.05571e+07
A0A140ND69	Gamma-glutamyl phosphate reductase	proA	44	2.85231e+06	2.49834e+06	3.16527e+06	3.21469e+06	3.61706e+06	2.98879e+06	2.53472e+06	2.85302e+06	2.36366e+06	3.06592e+06	2.68625e+06	3.33522e+06
A0A140ND70	Efflux transporter, RND family, MFP subunit	ECBD_3193	42	3.91388e+06	3.42722e+06	4.34295e+06	3.37627e+06	3.79885e+06	3.13901e+06	3440751	3.87231e+06	3.20599e+06	3201555	2.80493e+06	3.48272e+06
A0A140ND71	Macrodomain Ter protein	matP	11	167892	149477	187249	210617	237487	195945	165809	187997	161315	188347	168376	205857
A0A140ND72	ATP synthase subunit alpha	atpA	72	33930400	29691672	37642532	29408326	3.30849e+07	2.73407e+07	27631160	31086517	2.56955e+07	31420912	27496870	34171272
A0A140ND74	Choline/carnitine/betaine transporter	ECBD_3344	4	45330.3	42236	51282.8	36223	41292.9	33813.2	28378.5	33387.8	33547.7	22038.3	22855.5	24996.8
A0A140ND77	3-deoxy-manno-octulosonate cytidylyltransferase	kdsB	32	1.36399e+06	1.19606e+06	1.51417e+06	1.59979e+06	1.80031e+06	1.48744e+06	1.84213e+06	2.07385e+06	1.71977e+06	1.71458e+06	1.50383e+06	1.86564e+06
A0A140ND79	Acyl-CoA thioesterase II	ECBD_3203	20	502382	442156	558324	723552	814538	672814	377217	425831	357858	534511	471269	582311
A0A140ND80	Glutathione-regulated potassium-efflux system ancillary protein KefF	kefF	1	Filtered	Filtered	Filtered	32526.3	37134.1	30376.5	37748	43928.5	42258.5	35005.6	34201.9	39098.8
A0A140ND81	Cell division protein ZapC	zapC	2	81693.9	74054.1	91623.6	49771.3	56534.7	46408.9	61640	70807	64470.6	70467.7	65231.2	77663.8
A0A140ND82	Sodium/proline symporter	ECBD_2578	9	465050	409491	516909	402340	453174	374187	583993	658454	550095	351173	310848	382931
A0A140ND83	Pyridine nucleotide-disulphide oxidoreductase dimerisation region	ECBD_3354	20	160427	142945	178968	117810	133079	109664	145725	165402	142643	223154	198832	243710
A0A140ND84	Sodium-dependent inorganic phosphate (Pi) transporter	ECBD_4017	16	44843.8	41810.3	50743.1	61904.5	70184.5	57688.9	60753.7	69809.9	63646.6	43326.1	41482.3	48147.3
A0A140ND85	Phosphate-specific transport system accessory protein PhoU	ECBD_4308	24	598607	526353	665074	500228	563298	465193	956154	1.07714e+06	896089	587478	517615	639912
A0A140ND86	Antitoxin DinJ	dinJ	4	148211	132257	165416	149303	168508	138943	81085.9	92683.6	82549.2	119819	108414	131334
A0A140ND88	3-phosphoshikimate 1-carboxyvinyltransferase	aroA	41	4.5556e+06	3.98873e+06	5.05487e+06	3.63098e+06	4.08539e+06	3.37581e+06	3.20961e+06	3.61227e+06	2.99109e+06	2702500	2.36826e+06	2.94e+06
A0A140ND93	Two component, sigma54 specific, transcriptional regulator, Fis family	ECBD_4028	9	63476.2	58113.7	71413.4	130129	146937	121116	51540.2	59444.7	55080.9	130411	117681	142852
A0A140ND95	Xanthine/uracil/vitamin C permease	ECBD_4318	4	63616.7	58236.6	71569.3	55826	63346.2	52037.9	100707	114757	100791	58482.1	54743.8	64629.5
A0A140ND98	Isoleucine--tRNA ligase	ileS	95	2.73774e+06	2.3981e+06	3.03818e+06	2.61533e+06	2.94279e+06	2.43158e+06	2.51541e+06	2.83129e+06	2.34571e+06	2298471	2.01473e+06	2.50062e+06
A0A140ND99	Uncharacterized protein	ECBD_2669	15	1.1361e+06	996657	1.26135e+06	762187	858003	708733	1.17294e+06	1.32102e+06	1.09764e+06	761351	669754	828999
A0A140NDA1	Peptidase T	pepT	21	281963	249290	313798	447583	504073	416250	291329	329207	278009	411721	363828	448777
A0A140NDA2	Phosphomethylpyrimidine synthase	thiC	62	3.84679e+06	3.36851e+06	4.26853e+06	1731929	1.94896e+06	1.61029e+06	2.25438e+06	2.53764e+06	2.10304e+06	1.80707e+06	1.58476e+06	1.96622e+06
[truncated: 723 more rows]
